# Supplementary material for: Transcriptome analysis of Rhizopus oryzae seed pellet formation using triethanolamine
Source: Biotechnol Biofuels. 2021 Dec 4;14:230. doi: 10.1186/s13068-021-02081-y (PMC8645130; doi:10.1186/s13068-021-02081-y)
Supplement: Supplementary file 2 — Additional file 2. Table S1. Upregulated DEGs. [file 13068_2021_2081_MOESM2_ESM.xls]

## Sheet: 表达差异详情表
Gene_id	Gene name	Gene description	FC(test/Control)	Log2FC(test/Control)	Pvalue	Padjust	Significant	Regulate	Control1	Control2	Control3	test1	test2	test3	Control	test
A00001		-	323.299	8.33673	6.61819e-22	1.22896e-19	yes	up	0.07	0.06	0	19.91	10.55	11.52	0.0433333	13.9933
A00023		-	6.83	2.77193	9.38908e-11	3.7144e-09	yes	up	1018.96	1479.28	1167.72	9967.52	11344.4	6970.68	1221.99	9427.52
A00042		-	2.943	1.5571	0.0151932	0.0432279	yes	up	71.91	16.03	10.64	98.7	99.64	81.68	32.86	93.34
A00044		-	3.483	1.80037	8.5708e-05	0.000671133	yes	up	7.13	2.69	1.83	14.02	14.55	11.74	3.88333	13.4367
A00050		-	23.676	4.56534	7.46992e-09	2.13068e-07	yes	up	0.11	0.02	0.02	1.58	1.39	0.56	0.05	1.17667
A00051		-	2.649	1.40535	7.37049e-05	0.000592963	yes	up	183.6	199.5	74	416.31	429.37	403.3	152.367	416.327
A00054		-	2.524	1.3359	0.000526915	0.00300401	yes	up	31.33	19.16	8.93	48.78	50.28	53.42	19.8067	50.8267
A00065		-	2.412	1.27036	9.95887e-07	1.53067e-05	yes	up	30.47	24.94	17.82	71.27	66.3	49.91	24.41	62.4933
A00082		-	3.015	1.59209	0.000182093	0.00122549	yes	up	57.26	21.76	16.82	99.64	98	93.02	31.9467	96.8867
A00092		-	2.484	1.31242	4.31674e-05	0.00038395	yes	up	26.83	20.9	10.02	48.63	44.81	55.04	19.25	49.4933
A00100		-	2.089	1.063	0.00787372	0.0257061	yes	up	33.95	20.33	10.49	55.67	46.58	35.42	21.59	45.89
A00108		-	4.789	2.25987	8.87921e-07	1.38149e-05	yes	up	9.2	9.32	13.79	45.85	67.5	64.08	10.77	59.1433
A00134		-	3.069	1.61783	0.0103581	0.0318944	yes	up	17.28	55.99	60.45	164.4	143.67	178.31	44.5733	162.127
A00135		-	14.913	3.89849	1.56229e-05	0.000160625	yes	up	2.64	0.27	0.14	12.82	15.59	13.2	1.01667	13.87
A00138		-	4.198	2.06959	5.23751e-18	6.44002e-16	yes	up	96.98	97.3	76.72	427.66	443.94	369.74	90.3333	413.78
A00146		-	2.095	1.06715	1.2926e-06	1.91866e-05	yes	up	93.77	95.1	62.8	204.08	190.56	169.06	83.89	187.9
A00177		-	2.228	1.15597	0.00178923	0.00798832	yes	up	125.08	116.32	44.69	184.79	228.55	241.11	95.3633	218.15
A00184		-	3.168	1.6635	0.000224216	0.0014562	yes	up	35.46	12.38	10.07	58.39	60.99	65.3	19.3033	61.56
A00194		-	5.555	2.47369	0.0073607	0.024328	yes	up	11.5	1.24	0.52	22.01	22.23	22.83	4.42	22.3567
A00200		-	3.999	1.9995	9.20302e-05	0.000713122	yes	up	5.48	2.09	1.18	11.12	9.83	13.76	2.91667	11.57
A00205		-	2.906	1.53921	0.000110691	0.000827129	yes	up	13.81	24.77	11.66	46.36	48.77	62.35	16.7467	52.4933
A00226		-	3.699	1.88695	1.55975e-05	0.000160545	yes	up	31.35	11.94	9.01	61.49	59.13	73.87	17.4333	64.83
A00249		-	5.7	2.51103	6.11236e-13	3.45443e-11	yes	up	1.13	1.45	1.31	8.35	8.48	7.8	1.29667	8.21
A00258		-	2.813	1.49202	8.60305e-05	0.000672501	yes	up	31.96	54.15	33.06	108.13	113.68	146.96	39.7233	122.923
A00269		-	2.423	1.27693	0.00641626	0.0218985	yes	up	44.35	17.43	10.64	58.53	64.86	50.45	24.14	57.9467
A00285		-	2.677	1.42047	0.00349077	0.0134987	yes	up	24.91	7.69	6.91	36.59	33.37	37.35	13.17	35.77
A00294		-	3.547	1.82664	0.00176914	0.00792195	yes	up	5.65	3	0.76	10.44	9.81	12.1	3.13667	10.7833
A00301		-	2.12	1.08389	0.000291018	0.00182493	yes	up	10.62	8.2	4.91	15.33	16.36	21.05	7.91	17.58
A00309		-	6.036	2.59357	1.58223e-13	1.02833e-11	yes	up	19.39	20.04	8.77	115.44	110.85	82.89	16.0667	103.06
A00318		-	2.449	1.2924	0.00111771	0.00549732	yes	up	7.59	9.3	7.55	14.77	24.63	26.63	8.14667	22.01
A00330		-	2.009	1.00659	0.00255076	0.0105786	yes	up	3.52	2.19	2.5	6.09	4.97	6.76	2.73667	5.94
A00334		-	2.788	1.4791	2.10166e-05	0.000206959	yes	up	42.8	25.32	13.72	78.8	78.17	74.77	27.28	77.2467
A00345		-	5.562	2.47556	1.97702e-07	3.97106e-06	yes	up	219.63	225.61	154.19	1598.22	1421.23	558.14	199.81	1192.53
A00347		-	3.451	1.78695	0.000123121	0.000901492	yes	up	55.76	96.11	91.85	271.17	280.44	407.13	81.24	319.58
A00348		-	5.874	2.5544	8.67813e-06	9.90745e-05	yes	up	9.99	2.65	1.82	27.51	24.47	30.55	4.82	27.51
A00374		-	3.561	1.83227	5.46896e-05	0.000462043	yes	up	35.49	25.98	9.08	87.69	63.36	102.96	23.5167	84.67
A00376		-	3.825	1.93556	0.000184904	0.00124074	yes	up	56.59	122.9	124.3	447.94	489.48	410.57	101.263	449.33
A00377		-	2.298	1.2005	0.0171176	0.0474489	yes	up	25.53	10.05	5.26	34.77	31.2	26.63	13.6133	30.8667
A00378		-	2.25	1.17023	0.006322	0.0216581	yes	up	8.21	12.31	12.96	28.37	27.21	30.88	11.16	28.82
A00382		-	5.63	2.49302	7.01665e-09	2.0204e-07	yes	up	3.42	1.65	1.19	9.51	10.26	16.21	2.08667	11.9933
A00409		-	3.245	1.69809	0.000285172	0.0017957	yes	up	5.5	2.63	1.19	10.27	9.61	10.06	3.10667	9.98
A00417		-	3.337	1.73877	0.00116489	0.00566202	yes	up	8.5	3.47	1.48	16.72	14.43	12.62	4.48333	14.59
A00433		-	2.742	1.45517	5.7066e-05	0.000479892	yes	up	232.61	151.97	89.93	538.26	479.95	319.88	158.17	446.03
A00435		-	2.853	1.51229	0.000214187	0.00140208	yes	up	4.02	2.74	1.08	8.11	7.51	6.83	2.61333	7.48333
A00457		-	2.919	1.54558	0.0175657	0.0483908	yes	up	169.67	35.84	24.45	199.81	207.74	239.22	76.6533	215.59
A00459		-	3.735	1.90129	0.000874194	0.00448382	yes	up	9.89	2.65	1.9	17.33	15.51	19.93	4.81333	17.59
A00467		-	3.601	1.84831	5.74408e-06	6.92256e-05	yes	up	18.78	10.31	4.92	40.07	40.39	42.23	11.3367	40.8967
A00475		-	4.114	2.04047	5.8216e-10	2.02178e-08	yes	up	6.58	7.69	3.29	23.54	23.99	28.29	5.85333	25.2733
A00476		-	12.654	3.66147	0.000863253	0.00444776	yes	up	0	0.47	0.05	1.77	2.69	2.75	0.173333	2.40333
A00481		-	3.828	1.93666	0.0118458	0.0354321	yes	up	2.26	0.42	0.21	3.33	3.34	3.77	0.963333	3.48
A00489		-	2.826	1.49869	0.00409026	0.0152342	yes	up	8.32	2.58	2.19	9.62	11.34	15.92	4.36333	12.2933
A00502		-	5.164	2.36859	2.4645e-06	3.41316e-05	yes	up	24.89	21.44	40.74	147.2	166.21	208.47	29.0233	173.96
A00505		-	2.777	1.4737	0.00359503	0.013839	yes	up	4.7	6.06	8.4	19.22	15.74	26.87	6.38667	20.61
A00506		-	4.315	2.10939	5.57192e-07	9.47642e-06	yes	up	12.31	6.5	3.1	34.25	30.47	29.74	7.30333	31.4867
A00508		-	2.465	1.30142	1.1002e-05	0.000120234	yes	up	116.34	118.05	52.83	245.37	244.52	245.35	95.74	245.08
A00512		-	2.606	1.38164	0.00584931	0.0203763	yes	up	46.09	16.44	10.17	67.54	67.52	51.61	24.2333	62.2233
A00520		-	5.893	2.55902	0.00184803	0.00817065	yes	up	63	21.49	3.33	180.08	205.1	98.53	29.2733	161.237
A00522		-	2.915	1.54339	0.00708312	0.0235823	yes	up	7.98	2.78	1.29	8.94	12.16	12.8	4.01667	11.3
A00532		-	4.612	2.20529	7.09936e-05	0.000574538	yes	up	69.44	32.81	10.91	150.04	159.6	204.37	37.72	171.337
A00550		-	5.137	2.36085	2.92619e-29	1.47919e-26	yes	up	3.77	2.94	2.07	14.95	15.32	17.25	2.92667	15.84
A00565		-	2.957	1.5639	0.0154603	0.0438781	yes	up	11.25	3.55	1.55	11.76	13.24	21.61	5.45	15.5367
A00598		-	46.848	5.54992	0.00133111	0.00632137	yes	up	0	0	0	0.33	0.91	0.63	0	0.623333
A00603		-	17.455	4.12553	1.59895e-08	4.26912e-07	yes	up	176.47	979.7	954.24	14319.5	15014.8	14634.4	703.47	14656.2
A00608		-	4.598	2.20098	2.09258e-13	1.30414e-11	yes	up	4.25	2.39	2.36	13.26	14.47	16.08	3	14.6033
A00609		-	9.751	3.28554	3.7856e-14	2.80042e-12	yes	up	7.88	3.35	2.19	36.37	47.78	47.12	4.47333	43.7567
A00626		-	4.67	2.22344	0.000137195	0.000974895	yes	up	10.01	2.02	2.53	21.72	20.2	25.36	4.85333	22.4267
A00627		-	9.897	3.30698	1.08455e-24	3.52441e-22	yes	up	39.99	20.91	23.18	305.82	330.91	243.95	28.0267	293.56
A00639		-	2.23	1.15695	0.0136238	0.0397828	yes	up	23.07	12.15	6.98	39.2	34	25.72	14.0667	32.9733
A00647		-	2.481	1.31089	2.49394e-06	3.43381e-05	yes	up	6.64	8.55	5.57	18.63	19.22	17.9	6.92	18.5833
A00653		-	4.787	2.25924	0.00198602	0.00868373	yes	up	2.97	0.71	0.25	6.17	5.87	5.59	1.31	5.87667
A00661		-	2.317	1.21211	6.09849e-06	7.29174e-05	yes	up	8.67	6.37	4.15	15.28	13.27	17.9	6.39667	15.4833
A00674		-	2.078	1.05513	0.0170785	0.0474061	yes	up	8.8	4.45	2.59	8.46	9.81	14.83	5.28	11.0333
A00681		-	3.053	1.6104	0.00577614	0.0202064	yes	up	28.99	9.51	4.86	35.54	37.87	55.77	14.4533	43.06
A00686		-	2.243	1.16575	0.000895025	0.00455982	yes	up	25.21	13.47	8.59	37.87	37.85	32.61	15.7567	36.11
A00689		-	3.82	1.93347	0.00254075	0.0105467	yes	up	371.33	1575.72	1215.13	4466.22	5354.46	4379.27	1054.06	4733.32
A00692		-	2.365	1.24191	6.50794e-05	0.000535889	yes	up	91.2	54.52	34.9	132.71	162.1	142.41	60.2067	145.74
A00709		-	4.608	2.20418	8.88909e-09	2.50408e-07	yes	up	1.75	0.86	0.73	4.44	6.37	5.09	1.11333	5.3
A00727		-	2.827	1.49938	0.00205715	0.00891334	yes	up	6.07	15.07	8.52	27.99	37.26	27.67	9.88667	30.9733
A00741		-	3.041	1.6044	2.28519e-08	5.90709e-07	yes	up	34.88	29.34	31.66	118.39	104.32	98.93	31.96	107.213
A00742		-	3.331	1.73595	5.61232e-07	9.52733e-06	yes	up	2.8	2.54	1.39	8	7.68	8.13	2.24333	7.93667
A00752		-	3.478	1.7982	4.75451e-05	0.000413193	yes	up	2.93	1.62	0.9	7.46	5.23	6.79	1.81667	6.49333
A00766		-	2.284	1.19134	0.00205418	0.00890896	yes	up	3.61	2.68	3.55	7.04	7.32	10.56	3.28	8.30667
A00768		-	5.821	2.54128	2.2382e-05	0.000218045	yes	up	2089.11	4015.57	6350.63	28508.3	28157.2	30423.2	4151.77	29029.6
A00773		-	5.647	2.4976	0.00788116	0.0257212	yes	up	0.01	0.02	0	0.06	0.07	0.07	0.01	0.0666667
A00774		-	4.48	2.16364	0.000318264	0.00196731	yes	up	57.95	32.45	7.26	153.34	142.96	131.36	32.5533	142.553
A00776		-	3.88	1.95616	1.02049e-09	3.4021e-08	yes	up	30.46	16.88	13.38	88.72	89.87	66.46	20.24	81.6833
A00786		-	3.965	1.98725	1.03045e-05	0.000114481	yes	up	146.15	321.88	205.04	910.79	916.12	1151.37	224.357	992.76
A00791		-	6.807	2.76695	5.50391e-13	3.13e-11	yes	up	303.49	187.18	283.23	1706.93	1874.31	2351.81	257.967	1977.68
A00800		-	2.759	1.46412	5.52832e-06	6.73895e-05	yes	up	5.7	3.17	2.21	10.76	10.41	10.34	3.69333	10.5033
A00836		-	2.272	1.18372	0.0088945	0.0283571	yes	up	14.42	8.51	3.22	19.48	18.76	20.85	8.71667	19.6967
A00843		-	3.938	1.97752	6.78091e-07	1.11371e-05	yes	up	16.36	11.64	5.07	33.62	48.16	49.83	11.0233	43.87
A00849		-	3.826	1.93578	0.00658589	0.0223351	yes	up	13.12	2.44	1.46	20.2	21.25	20.09	5.67333	20.5133
A00851		-	3.777	1.9173	1.38391e-08	3.77011e-07	yes	up	7.01	4.01	3.31	15.07	18.44	23.12	4.77667	18.8767
A00852		-	4.644	2.21527	2.93525e-09	8.90261e-08	yes	up	93.76	94.41	108.02	415.62	520.12	619.14	98.73	518.293
A00853		-	4.993	2.31985	0.00110104	0.00543885	yes	up	25.74	5.7	2.72	60.68	60.09	40.73	11.3867	53.8333
A00864		-	2.178	1.12288	0.00143178	0.00670154	yes	up	12.83	7.2	4.46	15.67	17.81	20.87	8.16333	18.1167
A00866		-	2.688	1.42661	0.000889823	0.00454094	yes	up	2.6	1.08	0.91	3.16	4.28	5.09	1.53	4.17667
A00877		-	3.194	1.67524	0.0001259	0.000913527	yes	up	2.07	3.41	2.26	11.84	9	6.48	2.58	9.10667
A00898		-	7.534	2.91343	0.000801657	0.00418242	yes	up	43.04	16.6	1.57	163.52	166.91	99.61	20.4033	143.347
A00906		-	3.914	1.96853	5.13085e-05	0.000440015	yes	up	1.2	0.69	0.74	3.45	3.99	3.76	0.876667	3.73333
A00951		-	2.01	1.00733	0.00314485	0.012481	yes	up	32.42	21.15	10.72	43.89	46.12	41.7	21.43	43.9033
A00991		-	3.242	1.69673	4.93204e-06	6.08085e-05	yes	up	197.38	86.49	70.98	394.71	428.24	349.37	118.283	390.773
A01009		-	2.475	1.30767	0.00030301	0.00188454	yes	up	85.17	80.02	30.62	153.71	183.06	160.47	65.27	165.747
A01017		-	5.096	2.34951	3.9611e-05	0.000357915	yes	up	13.68	40.58	24.44	205.7	146.02	100.63	26.2333	150.783
A01019		-	3.395	1.76346	4.71551e-06	5.86153e-05	yes	up	207.45	268.66	270.45	1050.99	1016.7	782.75	248.853	950.147
A01026		-	3.176	1.66743	0.00377263	0.0143122	yes	up	16.32	6.62	2.92	25.6	35.91	19.17	8.62	26.8933
A01027		-	4.193	2.06795	2.604e-09	8.05912e-08	yes	up	17.13	10.62	5.63	48.68	50.4	43.99	11.1267	47.69
A01031		-	9.653	3.27099	0.0173436	0.0479227	yes	up	0.02	0	0.03	0.12	0.11	0.4	0.0166667	0.21
A01052		-	3.835	1.93939	0.00275904	0.0112627	yes	up	38.32	13.52	4.25	82.68	59.8	64.42	18.6967	68.9667
A01089		-	3.237	1.69457	0.000753493	0.00396991	yes	up	266.81	220.96	54.24	625.29	553.33	573.33	180.67	583.983
A01093		-	4.309	2.10733	0.000675698	0.00365745	yes	up	2.78	0.75	0.42	5.25	5.02	6.13	1.31667	5.46667
A01102		-	2	1.00021	0.00281694	0.0114514	yes	up	13.37	12.45	14.6	28.14	29.68	32.32	13.4733	30.0467
A01103		-	2.989	1.57958	2.91201e-08	7.25929e-07	yes	up	19.29	11.24	8.57	42.62	36.12	43.19	13.0333	40.6433
A01116		-	2.323	1.21613	0.00319805	0.0126189	yes	up	7.48	3.64	2.08	9.8	9.47	11.55	4.4	10.2733
A01124		-	7.959	2.9925	4.19965e-18	5.23461e-16	yes	up	1.61	2.26	1.7	14.72	18.91	15.09	1.85667	16.24
A01154		-	2.016	1.01182	0.00340264	0.0132367	yes	up	11.92	15.1	6.79	24.19	27.75	20.03	11.27	23.99
A01162		-	9.645	3.26973	1.7138e-05	0.000173266	yes	up	17.54	31.12	88.79	462.48	540.52	652.97	45.8167	551.99
A01207		-	2.305	1.20466	0.00233444	0.00985556	yes	up	8.3	3.8	3.07	13.17	13.44	9.15	5.05667	11.92
A01212		-	4.239	2.08365	1.41265e-08	3.83692e-07	yes	up	4.35	3.87	1.55	13.09	15.36	14.35	3.25667	14.2667
A01213		-	2.308	1.20647	2.07723e-06	2.95324e-05	yes	up	16.69	13.03	10.93	37	35.97	27.47	13.55	33.48
A01238		-	5.292	2.40372	3.04463e-13	1.81066e-11	yes	up	79.48	73.47	63.41	419.52	520.18	301.48	72.12	413.727
A01255		-	2.059	1.04176	0.0107721	0.0329353	yes	up	1.96	0.96	0.74	2.42	2.45	2.91	1.22	2.59333
A01295		-	2.084	1.0595	0.00990859	0.0309079	yes	up	5.19	2.81	1.46	5.72	6.31	7.75	3.15333	6.59333
A01299		-	6.683	2.74049	1.33458e-20	2.02389e-18	yes	up	713.08	425.77	317.58	3145.66	2989.12	4018.44	485.477	3384.41
A01309		-	2.263	1.17853	0.00625983	0.0215261	yes	up	3.99	7.28	5.84	16.17	13.67	13.98	5.70333	14.6067
A01317		-	2.597	1.3769	0.00582903	0.0203217	yes	up	17.23	6.92	3.41	24.08	22.84	23.32	9.18667	23.4133
A01332		-	2.468	1.30355	0.0027197	0.0111571	yes	up	53.09	95.66	58.19	177.67	137.48	249.66	68.98	188.27
A01339		-	2.009	1.00638	0.00107088	0.00530715	yes	up	1.8	1.02	1	2.75	2.65	2.7	1.27333	2.7
A01354		-	6.646	2.73259	3.39032e-22	6.70619e-20	yes	up	145.47	194.73	129.2	1152.42	1123.41	1180.73	156.467	1152.19
A01355		-	3.165	1.66225	2.8141e-08	7.03448e-07	yes	up	41.94	23.42	17.76	81.27	91.79	99.08	27.7067	90.7133
A01360		-	5.108	2.35287	0.00144243	0.00673478	yes	up	5.71	1.55	0.43	13.62	11.82	11.35	2.56333	12.2633
A01366		-	3.742	1.90364	5.07847e-12	2.47107e-10	yes	up	8.83	5.21	4	23.72	23.93	22.75	6.01333	23.4667
A01384		-	46.429	5.53695	6.2015e-10	2.1374e-08	yes	up	0.54	0.1	0	8.51	12.12	6.56	0.213333	9.06333
A01391		-	3.343	1.74097	4.09084e-13	2.40146e-11	yes	up	5.6	4.56	3.39	18.32	15.51	14.34	4.51667	16.0567
A01392		-	4.719	2.23833	8.35158e-08	1.87059e-06	yes	up	3.68	1.95	0.98	8.91	10.27	11.99	2.20333	10.39
A01407		-	2.271	1.18345	0.0168031	0.0469713	yes	up	2.57	2.08	0.74	3.61	3.42	5.52	1.79667	4.18333
A01415		-	4.735	2.24326	0.000714812	0.00383043	yes	up	0.07	0.28	0.18	0.87	1.26	0.68	0.176667	0.936667
A01418		-	2.193	1.13298	4.35776e-05	0.000387219	yes	up	5.39	4.51	3.74	8.72	10.53	12.82	4.54667	10.69
A01422		-	6.559	2.71354	0.000838327	0.0043464	yes	up	20.31	4.53	1.11	51.47	52.81	54.03	8.65	52.77
A01434		-	6.811	2.76789	8.09453e-17	8.87375e-15	yes	up	34.72	27.58	24.15	165.23	181.03	285.8	28.8167	210.687
A01440		-	5.327	2.41333	6.85323e-09	1.98591e-07	yes	up	28.03	15.56	24.23	138.52	161.03	97.29	22.6067	132.28
A01469		-	2.006	1.00444	0.00921618	0.0292903	yes	up	9.51	7.11	4.13	13.4	17.87	12.88	6.91667	14.7167
A01478		-	4.135	2.04784	0.00929326	0.0294735	yes	up	0.65	0.19	0.07	1.43	1.34	0.87	0.303333	1.21333
A01482		-	7.096	2.82708	5.42425e-24	1.41015e-21	yes	up	59.16	37.02	34.18	270.61	362.24	349.51	43.4533	327.453
A01483		-	2.9	1.53626	0.0145345	0.0417717	yes	up	22.68	8.34	2.63	30.42	32.49	30.61	11.2167	31.1733
A01528		-	5.579	2.48013	0.00391754	0.0147357	yes	up	6.51	1.21	0.31	11.78	15.83	13.6	2.67667	13.7367
A01543		-	2.599	1.3777	2.39258e-07	4.61231e-06	yes	up	68.2	51.21	29.32	123.5	136.49	141.98	49.5767	133.99
A01554		-	2.807	1.48915	0.000528776	0.00300936	yes	up	12.57	6.99	3.14	19.01	20.21	24.28	7.56667	21.1667
A01555		-	2.613	1.38586	0.0135856	0.039735	yes	up	40.58	12.77	7.35	54.47	58.24	42.06	20.2333	51.59
A01562		-	3.499	1.80686	0.000181892	0.00122504	yes	up	15.42	13.72	8.1	29.5	31.6	76.03	12.4133	45.71
A01563		-	2.27	1.18267	0.00116342	0.00566093	yes	up	66.92	56.47	76.31	177.26	175.02	157.38	66.5667	169.887
A01564		-	3.358	1.74743	9.15559e-08	2.01711e-06	yes	up	25.21	37.52	25.96	109.88	109.47	110.22	29.5633	109.857
A01604		-	4.023	2.00816	3.08868e-05	0.000287361	yes	up	36.78	45.23	15.41	90.61	118.42	199.12	32.4733	136.05
A01612		-	11.603	3.53639	0.000202725	0.00134152	yes	up	2.49	2.86	0.05	16.4	24.14	20.39	1.8	20.31
A01615		-	5.92	2.56571	5.63534e-08	1.31477e-06	yes	up	0.37	0.17	0.12	1.38	1.37	1.2	0.22	1.31667
A01620		-	2.412	1.27036	0.0028298	0.0114894	yes	up	1.49	1.11	0.42	2.79	2.44	2.16	1.00667	2.46333
A01630		-	3.471	1.79518	0.00156037	0.00714535	yes	up	17.24	5.26	4.04	30.54	40.92	19.23	8.84667	30.23
A01641		-	2.657	1.40981	5.70476e-12	2.70352e-10	yes	up	33.34	25.86	20.04	79.8	76.13	69.09	26.4133	75.0067
A01644		-	2.52	1.33344	0.00192508	0.00845789	yes	up	19.99	11.33	4.84	28.42	30.54	31.85	12.0533	30.27
A01646		-	4.209	2.0735	0.0108133	0.0329948	yes	up	0.11	0.23	0.29	1.07	0.6	1.4	0.21	1.02333
A01647		-	4.701	2.23306	1.79501e-07	3.6376e-06	yes	up	24.43	10.55	6.73	68.68	71.69	56.12	13.9033	65.4967
A01649		-	3.01	1.58955	0.00360573	0.0138572	yes	up	68.15	22.13	14.66	107.64	129.26	72.98	34.98	103.293
A01651		-	7.017	2.8108	0.000575243	0.00322696	yes	up	6.47	21.76	49.01	193.77	201.01	285.89	25.7467	226.89
A01656		-	2.964	1.56774	0.000172163	0.00116643	yes	up	41.19	61.44	63.12	196.67	194.28	170.29	55.25	187.08
A01665		-	2.916	1.54422	0.00158464	0.00723463	yes	up	14.28	5.91	3.14	26.12	20.57	21.34	7.77667	22.6767
A01690		-	38.425	5.26399	2.19287e-07	4.3002e-06	yes	up	0.36	0.05	0	5.28	6.42	2.34	0.136667	4.68
A01697		-	2.983	1.57683	3.60535e-10	1.29664e-08	yes	up	22.22	26.02	16.9	66.46	67.29	75.59	21.7133	69.78
A01701		-	2.558	1.35497	0.00603996	0.0208964	yes	up	213.51	113.8	41.08	297.97	301.91	345.12	122.797	315
A01728		-	4.207	2.07283	0.000843399	0.00436772	yes	up	5.6	2.17	0.67	10.14	11.93	11.9	2.81333	11.3233
A01739		-	3.539	1.82353	1.88474e-05	0.000188453	yes	up	19.86	18.46	5.73	59.02	51.59	48.4	14.6833	53.0033
A01740		-	2.526	1.33665	1.25025e-07	2.61518e-06	yes	up	21.89	16.53	10.06	40.93	40.09	46.96	16.16	42.66
A01746		-	4.08	2.02853	0.00456372	0.0167171	yes	up	24.76	6.37	2.39	57.58	35.79	35.81	11.1733	43.06
A01752		-	2.901	1.53637	0.000307089	0.00190471	yes	up	88.16	43.67	21.95	157.24	143.9	144.27	51.26	148.47
A01764		-	3.154	1.65736	5.04101e-12	2.46603e-10	yes	up	17.62	13.85	11.2	51.96	51.09	41.25	14.2233	48.1
A01768		-	4.74	2.24474	0.000740125	0.00391535	yes	up	2.63	0.55	0.35	5.11	5.38	5.42	1.17667	5.30333
A01769		-	2.513	1.32939	0.000508768	0.00292068	yes	up	15.65	20.33	21.33	53.24	53.36	57.11	19.1033	54.57
A01777		-	6.994	2.80614	0.00167412	0.00758229	yes	up	1.73	2.41	0.06	7.41	10.18	11.5	1.4	9.69667
A01784		-	2.373	1.24678	0.0013007	0.00620936	yes	up	5.95	3.63	1.7	9.69	8.29	9.03	3.76	9.00333
A01794		-	47.501	5.56989	3.76609e-23	7.96922e-21	yes	up	0.34	0.65	0.1	16.38	18.4	18.76	0.363333	17.8467
A01829		-	29.231	4.86945	0.00828943	0.0268132	yes	up	0	0	0	0.2	0.22	0.26	0	0.226667
A01831		-	5.061	2.33942	5.86755e-07	9.81413e-06	yes	up	2.82	2.16	3.64	14.33	14.19	21.31	2.87333	16.61
A01835		-	3.72	1.89538	0.00110341	0.00544464	yes	up	20.32	6.61	3.12	32.61	37.78	37.6	10.0167	35.9967
A01837		-	8.557	3.09712	2.62303e-07	5.00356e-06	yes	up	133.29	52.83	17.72	482.78	536.73	675.49	67.9467	565
A01846		-	2.959	1.56522	0.010854	0.0330968	yes	up	29.66	8.97	4.02	36.91	40.3	44.06	14.2167	40.4233
A01859		-	6.074	2.60266	5.63751e-07	9.54268e-06	yes	up	7.39	3.93	5.36	44.49	45.26	22.94	5.56	37.5633
A01860		-	5.44	2.44369	8.96962e-06	0.000101764	yes	up	1.77	1.28	1.72	8.63	10.18	10.63	1.59	9.81333
A01861		-	2.101	1.07131	0.0103482	0.0318748	yes	up	3.86	1.84	1.31	5.49	4.27	5.37	2.33667	5.04333
A01862		-	6.257	2.64539	7.04465e-09	2.02206e-07	yes	up	17.79	16.02	26.44	165.32	121.77	146.93	20.0833	144.673
A01877		-	5.131	2.35935	1.10831e-09	3.65381e-08	yes	up	2.49	1.11	0.94	6.83	9.08	7.91	1.51333	7.94
A01900		-	6.899	2.78635	0.0017614	0.00789507	yes	up	0.14	1.13	1.27	3.96	5.53	11.77	0.846667	7.08667
A01907		-	75.595	6.24021	5.55363e-15	4.94792e-13	yes	up	0.14	0.04	0.02	4.9	6.94	2.28	0.0666667	4.70667
A01913		-	2.33	1.22009	1.10519e-05	0.000120577	yes	up	5.75	4.19	2.76	9.73	8.8	12.31	4.23333	10.28
A01918		-	2.613	1.38567	2.7044e-06	3.68373e-05	yes	up	18.13	14.09	10.69	41.68	47.3	29.89	14.3033	39.6233
A01929		-	3.759	1.9103	2.98604e-11	1.26372e-09	yes	up	15.9	15.47	7.37	48.07	53.89	49.91	12.9133	50.6233
A01930		-	2.644	1.40252	0.000125292	0.000909841	yes	up	81.76	102.72	88.7	243.55	218.83	349.52	91.06	270.633
A01932		-	4.242	2.08463	2.87813e-07	5.42198e-06	yes	up	20.79	40.27	26.52	143.54	137.82	131.56	29.1933	137.64
A01938		-	4.004	2.0014	0.00063624	0.0035051	yes	up	41.01	12.82	7.67	86.46	100.62	54.4	20.5	80.4933
A01939		-	3.098	1.63122	1.33542e-05	0.000141455	yes	up	341.72	303.18	111.85	809.7	853.18	751.49	252.25	804.79
A01940		-	3.713	1.89246	1.04258e-06	1.59017e-05	yes	up	24.08	37.54	31.92	129.78	142.89	118.36	31.18	130.343
A01945		-	3.479	1.7988	0.00870856	0.0279011	yes	up	79.37	188.43	307.27	997.91	899.94	538.29	191.69	812.047
A01946		-	2.601	1.37883	0.00220454	0.00940419	yes	up	25.89	14.36	7.09	48.89	46.31	29.29	15.78	41.4967
A01967		-	4.793	2.26081	0.00691171	0.023165	yes	up	1.82	0.36	0.1	3.3	3.66	3.17	0.76	3.37667
A01971		-	2.69	1.4274	0.00110322	0.00544464	yes	up	39.96	16.23	10.38	60.06	60.22	58.36	22.19	59.5467
A02018		-	2.157	1.10881	0.00888466	0.0283356	yes	up	49.64	23.07	12.82	58.5	62.85	63.02	28.51	61.4567
A02019		-	2.473	1.30611	0.00276046	0.0112634	yes	up	10.49	14.58	4.47	22.2	23.65	30.26	9.84667	25.37
A02023		-	3.914	1.96877	0.00762476	0.0250461	yes	up	15.39	2.58	1.66	20.56	23.04	28.52	6.54333	24.04
A02044		-	3.516	1.8138	0.000510737	0.00293014	yes	up	1.17	0.41	0.58	2.36	2.19	3.41	0.72	2.65333
A02054		-	2.248	1.16848	0.00541981	0.0191514	yes	up	14.52	21.71	20.92	46.17	52.08	50.87	19.05	49.7067
A02056		-	2.18	1.12453	0.00989585	0.0308787	yes	up	4.71	2	1.38	6.8	5.78	5.23	2.69667	5.93667
A02081		-	3.811	1.93	3.89458e-11	1.60427e-09	yes	up	6.72	5.3	2.85	20.68	18.2	20.34	4.95667	19.74
A02085		-	2.447	1.2909	6.32407e-06	7.54164e-05	yes	up	5.77	3.17	2.56	10.13	9.39	9.66	3.83333	9.72667
A02090		-	4.371	2.12811	9.88633e-12	4.54322e-10	yes	up	2.59	2.91	2.27	12.95	9.56	14.51	2.59	12.34
A02100		-	11.529	3.52726	2.74478e-08	6.91822e-07	yes	up	16.53	22.17	2.91	168.94	177.75	133.79	13.87	160.16
A02114		-	3.533	1.82077	0.00155831	0.00713953	yes	up	113.89	34.18	23.19	208.37	251.37	131.97	57.0867	197.237
A02118		-	3.014	1.59186	0.000636312	0.0035051	yes	up	21.6	41.93	38.86	109.25	117.96	125.88	34.13	117.697
A02139		-	2.403	1.26484	0.00863554	0.0276867	yes	up	15.63	4.83	4.83	21.19	16.29	23.83	8.43	20.4367
A02141		-	5.116	2.35506	1.45988e-14	1.20759e-12	yes	up	1.2	0.84	0.77	4.93	5.61	4.81	0.936667	5.11667
A02143		-	7.492	2.90542	1.62104e-11	7.16013e-10	yes	up	1.58	1.51	2.06	11.86	13.58	18.24	1.71667	14.56
A02147		-	2.231	1.15754	0.00943822	0.0298396	yes	up	5.9	2.8	1.46	6.49	7.2	8.81	3.38667	7.5
A02166		-	2.464	1.3012	0.00253545	0.0105343	yes	up	4.22	1.57	1.5	6.21	5.75	6.42	2.43	6.12667
A02180		-	6.061	2.59966	0.0168806	0.0470909	yes	up	1.72	0.59	0	3.13	6.23	4.36	0.77	4.57333
A02184		-	6.915	2.78978	0.000500137	0.0028857	yes	up	1.53	0.53	0.19	4.69	7.81	2.85	0.75	5.11667
A02185		-	4.49	2.16667	6.30763e-06	7.53191e-05	yes	up	7.19	3.04	1.55	16.82	19.15	16.11	3.92667	17.36
A02191		-	5.3	2.40595	3.47061e-06	4.5503e-05	yes	up	0.91	0.46	0.21	2.2	3.06	3.16	0.526667	2.80667
A02208		-	3.535	1.82166	0.0031392	0.012481	yes	up	0.64	2.12	1.69	6.33	7.42	4.37	1.48333	6.04
A02209		-	20.315	4.34446	2.17473e-13	1.34611e-11	yes	up	0.45	0.64	1.09	13.12	14.83	24.25	0.726667	17.4
A02212		-	5.058	2.33858	0.000290339	0.00182193	yes	up	14.42	3.38	2.08	31.99	37.56	27.22	6.62667	32.2567
A02224		-	3.629	1.85957	0.000737052	0.0039059	yes	up	6.17	1.94	1.13	10.71	11.18	10.8	3.08	10.8967
A02226		-	15.653	3.9684	8.5232e-27	3.37185e-24	yes	up	6.25	3.86	5.84	103.59	80.91	91.67	5.31667	92.0567
A02227		-	12.703	3.66708	1.87845e-08	4.92566e-07	yes	up	0.15	0.08	0.15	2.01	2.37	1.01	0.126667	1.79667
A02230		-	4.164	2.05792	0.000128471	0.000928483	yes	up	9.83	10.93	20.59	63.2	65.99	74.2	13.7833	67.7967
A02239		-	3.388	1.76035	0.000554538	0.00313205	yes	up	3.46	1.62	0.64	6.31	6.23	6.51	1.90667	6.35
A02241		-	2.927	1.54935	0.0167828	0.0469609	yes	up	35.22	9.14	4.36	45.15	42.71	48.34	16.24	45.4
A02252		-	5.834	2.54454	1.27914e-17	1.51155e-15	yes	up	20.03	24.42	14.57	133.03	136.27	101.7	19.6733	123.667
A02253		-	3.02	1.59443	2.08511e-05	0.000205775	yes	up	19.03	8.85	6.89	33.7	42.03	31.47	11.59	35.7333
A02262		-	2.607	1.38257	0.000166664	0.00113931	yes	up	5.37	4.3	1.77	9.27	11.38	9.71	3.81333	10.12
A02269		-	27.955	4.80502	0.00177841	0.00795172	yes	up	0.05	0	0	0.29	0.45	0.65	0.0166667	0.463333
A02272		-	2.165	1.11465	0.000540091	0.00305805	yes	up	2.98	1.7	1.28	4.1	4.09	5.15	1.98667	4.44667
A02284		-	3.354	1.74587	0.00175025	0.00785282	yes	up	20.01	7.3	3.23	31.28	35.95	32.1	10.18	33.11
A02291		-	3.663	1.87295	0.0089564	0.0285444	yes	up	7.17	1.77	0.73	13.59	11.33	8.75	3.22333	11.2233
A02292		-	5.085	2.34628	6.14872e-16	5.82784e-14	yes	up	1.37	0.89	0.78	4.61	5.81	5.87	1.01333	5.43
A02295		-	2.076	1.05382	0.00426448	0.0157862	yes	up	4.38	4.01	2.02	6.61	5.81	10.11	3.47	7.51
A02322		-	2.064	1.0454	0.00507067	0.0181717	yes	up	41.06	18.99	13.9	48.37	47.97	58.76	24.65	51.7
A02325		-	5.95	2.5728	4.11108e-07	7.26344e-06	yes	up	754.65	922.08	1444.95	6184.7	6763.27	8745.51	1040.56	7231.16
A02333		-	5.903	2.56136	0.000257351	0.00164325	yes	up	0.99	0.47	0.17	3.48	2.4	4.09	0.543333	3.32333
A02340		-	3.833	1.93837	5.55607e-10	1.93696e-08	yes	up	24.79	14.98	9.56	57.77	63.63	73.03	16.4433	64.81
A02347		-	5.322	2.41191	8.70087e-11	3.47396e-09	yes	up	11.47	5.13	4.75	43.17	42.75	31.21	7.11667	39.0433
A02350		-	3.012	1.59078	0.00336889	0.0131391	yes	up	352.45	1045.19	773.42	2273.63	2439.48	3027.35	723.687	2580.15
A02362		-	2.144	1.10014	0.00126177	0.0060585	yes	up	5.56	7.62	3.78	13.56	10.73	14.64	5.65333	12.9767
A02367		-	3.333	1.73689	0.0147075	0.0421278	yes	up	9.63	1.84	1.17	17.51	10.58	11.81	4.21333	13.3
A02382		-	177.133	7.46869	4.28391e-21	6.72057e-19	yes	up	0	0.36	0.29	32.02	48.71	56.94	0.216667	45.89
A02388		-	5.58	2.48027	2.67097e-06	3.64912e-05	yes	up	2.9	0.87	0.65	8.12	8.92	7.28	1.47333	8.10667
A02395		-	2.662	1.41268	0.00708576	0.0235823	yes	up	14.84	33.86	33.87	87.15	83.2	85.11	27.5233	85.1533
A02396		-	2.637	1.39904	3.34578e-06	4.40568e-05	yes	up	59.64	37.3	22.33	114.1	103.08	105.36	39.7567	107.513
A02402		-	2.194	1.13379	0.0180781	0.0496506	yes	up	11.38	11.12	16.99	27.4	28.51	44.09	13.1633	33.3333
A02403		-	4.098	2.03484	0.00078517	0.00411299	yes	up	86.71	182.92	260.67	763.32	755.23	1073.33	176.767	863.96
A02405		-	3.101	1.63268	0.00373604	0.0141938	yes	up	2.44	1.05	0.37	3.59	3.86	4.13	1.28667	3.86
A02409		-	4.152	2.05391	0.000147214	0.00103197	yes	up	53.31	150.78	120.94	494.42	506.1	552.18	108.343	517.567
A02411		-	4.182	2.06408	2.52852e-05	0.000242434	yes	up	635.77	953.69	1267.92	4557.47	4495.28	5000.57	952.46	4684.44
A02416		-	4.73	2.24187	2.87234e-07	5.42198e-06	yes	up	20.67	7.72	5.98	50.55	52.84	60.25	11.4567	54.5467
A02437		-	5.554	2.47356	0.00131416	0.00626377	yes	up	12.06	3.32	0.77	27.01	26.27	31.13	5.38333	28.1367
A02439		-	2.331	1.22065	0.0109389	0.0332886	yes	up	5.11	2.31	1.24	6.4	5.21	8.49	2.88667	6.7
A02448		-	5.048	2.33577	1.2295e-16	1.31615e-14	yes	up	146.62	134.04	72.61	617.2	719.48	525.44	117.757	620.707
A02452		-	2.37	1.2448	0.00127639	0.00611763	yes	up	2.08	3.19	2.17	7.75	5.24	6.46	2.48	6.48333
A02461		-	2.345	1.22972	0.000201183	0.00133326	yes	up	11.05	16.2	11.22	31.66	31.82	35.91	12.8233	33.13
A02492		-	2.785	1.47755	2.04515e-07	4.08985e-06	yes	up	16.67	21.63	13.16	51.05	47.34	56.46	17.1533	51.6167
A02493		-	2.422	1.27593	5.22488e-05	0.000446396	yes	up	5.25	4.98	3.87	11.21	10.39	15.46	4.7	12.3533
A02494		-	2.8	1.48558	2.53393e-13	1.5474e-11	yes	up	10.61	8.43	6.75	26.18	23.11	27.73	8.59667	25.6733
A02507		-	2.911	1.54165	0.00593354	0.0206224	yes	up	3.9	2.02	0.65	5.74	7.71	5.31	2.19	6.25333
A02513		-	3.252	1.70124	0.00055595	0.00313775	yes	up	3.26	1.1	0.85	6.67	4.87	5.37	1.73667	5.63667
A02526		-	3.488	1.80246	1.74129e-05	0.000175849	yes	up	5.48	4.03	3.97	12.06	13.33	25.4	4.49333	16.93
A02541		-	6.229	2.63893	1.39051e-05	0.000146099	yes	up	0.57	1.89	1.22	10.49	10.09	5.36	1.22667	8.64667
A02549		-	11.674	3.54527	3.36194e-06	4.42056e-05	yes	up	42.83	17.26	2.8	184.68	197.67	312.98	20.9633	231.777
A02554		-	2.229	1.15621	0.0120012	0.0358044	yes	up	33.02	54.35	50.41	138.99	126.86	82.96	45.9267	116.27
A02559		-	3.367	1.75163	2.20529e-06	3.10138e-05	yes	up	12.39	8.75	4.06	31.41	31.56	23.42	8.4	28.7967
A02560		-	2.668	1.41556	5.64574e-06	6.82212e-05	yes	up	8.43	9.25	8.69	24.93	25.55	27.9	8.79	26.1267
A02568		-	2.296	1.19891	8.40759e-06	9.647e-05	yes	up	17.27	14.34	7.6	31.47	32.29	29.94	13.07	31.2333
A02569		-	3.743	1.90432	2.42756e-05	0.000233986	yes	up	26.83	40.65	29.46	96.64	117.59	206.7	32.3133	140.31
A02587		-	2.644	1.40298	0.00899597	0.0286505	yes	up	6.76	1.96	1.43	7.86	8.88	9.53	3.38333	8.75667
A02624		-	2.189	1.13025	0.00154789	0.00712765	yes	up	75.71	57.75	48.96	184.33	150.44	92.53	60.8067	142.433
A02634		-	2.587	1.37135	0.013338	0.0391114	yes	up	3.03	1.37	0.53	4.06	4.81	3.66	1.64333	4.17667
A02639		-	2.304	1.20437	6.12255e-08	1.41036e-06	yes	up	7.52	6.68	4.03	14.77	13.98	15.45	6.07667	14.7333
A02641		-	12.47	3.64038	4.07126e-14	2.95199e-12	yes	up	20.61	7.82	6.75	166.33	183.69	96.01	11.7267	148.677
A02645		-	5.296	2.40501	0.000872273	0.00447649	yes	up	3.44	0.85	0.31	7.05	7.67	8.29	1.53333	7.67
A02649		-	3.685	1.88147	0.000170692	0.00115905	yes	up	19.05	6.86	4.09	38.14	38.69	31.94	10	36.2567
A02671		-	2.322	1.21544	0.00340043	0.0132337	yes	up	7.05	4.83	2.13	8.58	10.25	14	4.67	10.9433
A02680		-	2.442	1.28787	0.00286231	0.0116009	yes	up	11.15	6.07	2.67	16.01	15.83	16.47	6.63	16.1033
A02699		-	8.933	3.15921	2.53422e-18	3.29412e-16	yes	up	12.47	14.79	12.36	120.48	166.96	102.47	13.2067	129.97
A02708		-	2.049	1.0347	0.00575698	0.0201627	yes	up	15.94	10.18	4.86	18.82	21.2	24.13	10.3267	21.3833
A02709		-	3.435	1.78026	0.00559668	0.0196695	yes	up	70.65	23.38	8.04	108.26	109.64	123.14	34.0233	113.68
A02714		-	2.003	1.00245	0.00619738	0.0213275	yes	up	26.74	43.02	18.04	63.03	60.88	63.29	29.2667	62.4
A02718		-	2.068	1.04836	0.00582918	0.0203217	yes	up	2.93	1.74	0.97	3.57	4.45	3.86	1.88	3.96
A02747		-	3.216	1.68508	5.21446e-05	0.000445925	yes	up	0.99	0.71	0.35	2.36	1.64	2.78	0.683333	2.26
A02753		-	10.866	3.44172	0.000702029	0.00377304	yes	up	3.28	3.32	29.71	130.9	118.28	273.06	12.1033	174.08
A02767		-	2.193	1.13314	0.00384566	0.0145339	yes	up	5.9	2.67	1.81	7.99	7.76	7.19	3.46	7.64667
A02775		-	4.109	2.03864	0.00814242	0.0263846	yes	up	6.23	27.84	42.59	136.32	120.16	132.1	25.5533	129.527
A02776		-	3.466	1.79307	0.00105779	0.00525662	yes	up	3.89	1.04	0.95	6.91	5.55	7.77	1.96	6.74333
A02781		-	2.353	1.23462	1.17107e-07	2.47803e-06	yes	up	46.59	40.69	25.82	91.22	105.11	85.69	37.7	94.0067
A02789		-	2.123	1.08627	3.09061e-07	5.78632e-06	yes	up	40.24	36.52	25.81	78.64	84.49	68.88	34.19	77.3367
A02794		-	2.844	1.50786	0.000340332	0.00207275	yes	up	1.64	1.37	0.46	3.12	3.8	3.05	1.15667	3.32333
A02795		-	3.189	1.6731	3.6573e-05	0.000333111	yes	up	4.12	1.84	1.2	7.59	7.95	7.41	2.38667	7.65
A02805		-	2.316	1.21145	0.00692882	0.0231784	yes	up	6.24	9.73	10.39	26.13	22.17	22	8.78667	23.4333
A02806		-	6.434	2.68576	7.72092e-10	2.61162e-08	yes	up	4.95	1.71	1.55	17.21	19.17	16.79	2.73667	17.7233
A02812		-	5.178	2.37226	3.12333e-07	5.8236e-06	yes	up	20.52	9.68	4.49	55.28	62.47	59.97	11.5633	59.24
A02822		-	4.29	2.10109	0.00316333	0.0125253	yes	up	2.48	0.65	0.22	4.59	4.87	4.03	1.11667	4.49667
A02828		-	3.872	1.95306	9.20721e-05	0.000713122	yes	up	15.78	6.12	3.22	31.1	33.58	31.13	8.37333	31.9367
A02835		-	2.095	1.06686	0.00668625	0.0225841	yes	up	24.36	12.79	6.9	28.83	33.55	30.17	14.6833	30.85
A02847		-	2.078	1.05517	8.05428e-06	9.30024e-05	yes	up	11.59	8.26	7.04	18.5	22.07	18.81	8.96333	19.7933
A02848		-	4.072	2.02576	0.01088	0.0331427	yes	up	12.89	1.72	1.4	24.78	23.54	12.91	5.33667	20.41
A02854		-	39.323	5.29729	0.00359689	0.013839	yes	up	0	0	0	0.2	0.14	0.06	0	0.133333
A02857		-	8.079	3.01415	0.000203443	0.0013453	yes	up	13.72	104.36	106.9	911.17	741.75	570.47	74.9933	741.13
A02873		-	5.154	2.36557	6.56797e-07	1.08658e-05	yes	up	2.92	1.35	0.61	8.09	8.3	8.5	1.62667	8.29667
A02883		-	2.074	1.05219	0.00065049	0.00355484	yes	up	10.55	7.47	3.98	15.1	14.3	17.38	7.33333	15.5933
A02891		-	4.569	2.19191	6.99702e-05	0.000567432	yes	up	52.95	24.14	8.37	114.56	142.58	126.21	28.4867	127.783
A02903		-	2.161	1.11155	0.0172699	0.0477771	yes	up	0.88	1.47	0.5	2.42	2.04	2.04	0.95	2.16667
A02906		-	7.282	2.8644	1.02568e-07	2.2327e-06	yes	up	19.67	6.12	3.84	75.21	73.82	62.02	9.87667	70.35
A02932		-	2.698	1.43202	5.49629e-05	0.000463922	yes	up	5.06	3.84	1.91	9.61	8.07	12.32	3.60333	10
A02944		-	2.681	1.42276	0.00502082	0.01805	yes	up	16.63	5.18	4.03	19.75	21.79	26.9	8.61333	22.8133
A02979		-	3.429	1.77771	0.00404805	0.015139	yes	up	1.57	6.11	4.19	16.08	13.1	18.14	3.95667	15.7733
A02983		-	41.477	5.37423	8.71489e-12	4.0665e-10	yes	up	0.88	1.74	5.31	160.89	112.91	144.37	2.64333	139.39
A02986		-	2.086	1.06048	0.0010756	0.00532186	yes	up	1.79	1.79	1.5	4.33	3.02	4.17	1.69333	3.84
A02998		-	2.802	1.48639	0.000786919	0.00411741	yes	up	8.04	17.91	8.58	31.98	36.44	37.38	11.51	35.2667
A03001		-	2.57	1.36198	0.00225729	0.00958424	yes	up	8.08	6.16	2.18	11.03	13.73	17.61	5.47333	14.1233
A03029		-	4.174	2.06132	0.00143447	0.00671064	yes	up	14.04	6.49	1.45	31.69	25.56	30.72	7.32667	29.3233
A03036		-	2.954	1.56271	2.35215e-07	4.55366e-06	yes	up	4.02	4.99	3.57	12.5	12.68	15.38	4.19333	13.52
A03037		-	3.631	1.86026	0.000319492	0.00197223	yes	up	37.31	12.4	7.66	69.83	66.35	69.77	19.1233	68.65
A03038		-	2.527	1.33747	0.0032695	0.0128299	yes	up	5.46	2.43	1.92	9.99	9.03	6.6	3.27	8.54
A03044		-	3.933	1.97549	8.2412e-05	0.000650361	yes	up	1.64	1.31	0.45	6.09	3.96	3.63	1.13333	4.56
A03053		-	2.328	1.21898	0.00046927	0.00272836	yes	up	8.12	12	9.05	24.54	25.64	25.47	9.72333	25.2167
A03054		-	3.625	1.85799	0.000587797	0.00328928	yes	up	11.48	4.1	2.01	20.66	21.65	19.65	5.86333	20.6533
A03069		-	10.924	3.44938	1.04585e-05	0.000115769	yes	up	0.2	2.65	1.93	24.55	19.34	18.71	1.59333	20.8667
A03071		-	2.249	1.16925	0.0100214	0.0311845	yes	up	23.33	23.13	6.65	39.46	33.81	48.19	17.7033	40.4867
A03073		-	2.245	1.16655	4.86944e-06	6.01897e-05	yes	up	5.83	4.35	2.86	10.39	11.27	8.89	4.34667	10.1833
A03075		-	5.902	2.56111	1.15789e-07	2.45587e-06	yes	up	0.4	0.58	0.23	2.56	2.94	2.02	0.403333	2.50667
A03102		-	4.066	2.02353	1.27605e-07	2.66303e-06	yes	up	32.47	25.07	17.77	117.76	139.03	66.05	25.1033	107.613
A03103		-	4.174	2.06146	0.00802226	0.0261161	yes	up	0.49	3.91	1.85	12.79	10.73	6.08	2.08333	9.86667
A03116		-	14.897	3.89697	2.19692e-06	3.0944e-05	yes	up	3.59	0.82	0.12	19.82	20.5	24.3	1.51	21.54
A03133		-	2.494	1.31853	0.00967115	0.0303755	yes	up	28.64	9.54	6.16	34.68	38.07	36.43	14.78	36.3933
A03141		-	2.34	1.22676	1.69116e-06	2.46206e-05	yes	up	25.82	17.71	11.29	47.21	44.27	41.42	18.2733	44.3
A03144		-	12.374	3.62919	4.94622e-09	1.4518e-07	yes	up	10.9	17.07	33.55	326.85	313.35	279.86	20.5067	306.687
A03153		-	3.262	1.70569	0.00586374	0.0204187	yes	up	4.21	0.95	0.7	6.45	5.57	6.41	1.95333	6.14333
A03155		-	3.249	1.69991	0.00266611	0.0109706	yes	up	6.28	1.97	1.08	10.16	9.28	10.06	3.11	9.83333
A03160		-	6.048	2.59652	0.0162979	0.0458209	yes	up	2.03	0.14	0.05	3.38	3.45	5.18	0.74	4.00333
A03182		-	9.626	3.26697	0.000734166	0.00389742	yes	up	5.14	0.21	0.55	24.84	12.67	15.63	1.96667	17.7133
A03189		-	2.901	1.53655	0.00365398	0.0139754	yes	up	73.28	144.25	166.77	407.74	385.73	509.71	128.1	434.393
A03191		-	3.488	1.80252	1.57546e-07	3.22863e-06	yes	up	45.82	32.57	15.16	121.97	106.11	104.56	31.1833	110.88
A03194		-	2.268	1.18127	0.000283718	0.00178902	yes	up	19.87	17.94	20.78	45.74	49.81	52.62	19.53	49.39
A03201		-	3.283	1.71523	3.45966e-05	0.000317013	yes	up	12.22	6.42	3.15	24.99	23.37	23.15	7.26333	23.8367
A03204		-	2.014	1.01002	0.000414108	0.00245269	yes	up	7.32	4.15	3.33	9.92	10.08	10.98	4.93333	10.3267
A03217		-	3.721	1.89566	4.68948e-05	0.000409527	yes	up	9.98	4.52	2.25	22.83	21.07	17.69	5.58333	20.53
A03230		-	2.46	1.29887	8.88195e-07	1.38149e-05	yes	up	161.12	108.16	109.13	347.48	365.4	299.35	126.137	337.41
A03231		-	2.731	1.44954	0.0075739	0.024906	yes	up	161.74	46.56	39.41	236.99	273	158.72	82.57	222.903
A03246		-	2.315	1.21104	5.5549e-07	9.46517e-06	yes	up	4.34	3.97	2.54	8.94	8.02	9.67	3.61667	8.87667
A03247		-	2.319	1.21328	0.00804125	0.0261604	yes	up	14.2	23.03	25.45	53.32	57.26	56.2	20.8933	55.5933
A03253		-	3.5	1.80753	5.37238e-13	3.07964e-11	yes	up	5089.74	3783.22	3269.04	17079.7	16339.8	13205.5	4047.33	15541.7
A03254		-	2.283	1.1908	0.00263425	0.0108654	yes	up	44.2	41.8	15.72	73.43	98.04	67.62	33.9067	79.6967
A03259		-	9.278	3.21374	1.35639e-09	4.3921e-08	yes	up	481.47	739.64	1077.2	7325.19	8102.48	9632.58	766.103	8353.42
A03283		-	2.378	1.24953	0.0130653	0.038423	yes	up	69.34	23.97	15.49	73.47	82.31	99.51	36.2667	85.0967
A03297		-	2.565	1.35905	8.40324e-05	0.000659473	yes	up	11.93	6.26	4.24	19.89	19.91	19.37	7.47667	19.7233
A03308		-	2.646	1.40354	0.0029041	0.0117546	yes	up	21.44	29.06	16.82	69.12	88.63	34.17	22.44	63.9733
A03317		-	2.927	1.54946	0.000599851	0.00334234	yes	up	67.71	99.42	112.3	322.45	306.71	342.17	93.1433	323.777
A03345		-	4.135	2.04774	0.000934714	0.00473287	yes	up	79.46	29.28	15.7	191.16	230.05	99.68	41.48	173.63
A03352		-	2.129	1.09051	0.000456917	0.00266887	yes	up	101.01	124.09	108.51	256.83	251.8	280.48	111.203	263.037
A03355		-	2.403	1.26497	0.000343738	0.00208708	yes	up	4.89	2.11	2.2	6.99	7.88	8.03	3.06667	7.63333
A03356		-	3.153	1.65694	5.64076e-06	6.82212e-05	yes	up	4.95	6.69	5.93	21.43	22.47	18.01	5.85667	20.6367
A03367		-	2.655	1.40885	3.73426e-05	0.000338764	yes	up	28.16	27.3	31.72	89.63	90.4	80.16	29.06	86.73
A03372		-	2.995	1.58264	0.00638673	0.021806	yes	up	7.2	2.98	1.04	11.97	11.38	9.16	3.74	10.8367
A03382		-	3.016	1.59265	2.10451e-11	9.03252e-10	yes	up	69.9	45.49	39.97	155.37	158.67	184.27	51.7867	166.103
A03388		-	2.004	1.00297	0.000887008	0.00452911	yes	up	37.22	43.49	39.19	89.97	87.68	89.15	39.9667	88.9333
A03412		-	2.576	1.36495	0.000802101	0.00418242	yes	up	24.1	16.42	6.64	44.9	42.82	34.51	15.72	40.7433
A03439		-	4.73	2.24193	0.013027	0.0383264	yes	up	36.94	6.49	1.45	75.65	71.8	48.45	14.96	65.3
A03445		-	11.861	3.56821	0.00772277	0.025295	yes	up	8.12	0	0	25.36	17.38	54.45	2.70667	32.3967
A03449		-	2.023	1.01648	0.00348416	0.0134904	yes	up	1.26	0.8	0.47	1.88	1.78	1.57	0.843333	1.74333
A03469		-	2.194	1.13346	1.01052e-06	1.54793e-05	yes	up	78.81	81.95	52.62	165.96	149.22	187.68	71.1267	167.62
A03477		-	2.523	1.33503	0.000197583	0.00131322	yes	up	7.77	3.39	3.28	12.48	12.66	12.6	4.81333	12.58
A03480		-	2.733	1.45038	0.0182314	0.0499661	yes	up	1.82	0.88	0.25	2.04	2.52	3.28	0.983333	2.61333
A03486		-	10.211	3.35203	9.46629e-14	6.33337e-12	yes	up	4.77	1.55	1.49	25.11	27.08	28.17	2.60333	26.7867
A03509		-	2.068	1.04804	0.000654072	0.00356733	yes	up	16.54	16.97	16.07	39.98	37.98	37.69	16.5267	38.55
A03514		-	4.229	2.08019	0.000645828	0.00353823	yes	up	5.99	1.8	0.85	12.19	12.61	10.4	2.88	11.7333
A03515		-	5.857	2.55022	6.43965e-35	9.76573e-32	yes	up	27.9	25.98	16.91	155.72	150.36	135.73	23.5967	147.27
A03518		-	4.228	2.08006	0.000212158	0.00139079	yes	up	3.81	1.17	0.68	7.73	7.91	7.68	1.88667	7.77333
A03545		-	2.02	1.01426	0.00627023	0.0215538	yes	up	5.05	2.26	2.03	5.83	6.49	7.11	3.11333	6.47667
A03568		-	3.61	1.85198	0.00303092	0.0121544	yes	up	0.57	0.25	0.1	1.23	1.06	0.98	0.306667	1.09
A03579		-	3.737	1.9017	2.70603e-05	0.000256748	yes	up	3.98	1.79	0.95	7.68	8.75	8.55	2.24	8.32667
A03581		-	3.895	1.9617	8.70547e-17	9.42989e-15	yes	up	9.99	8.11	5.41	32.22	34.35	30.57	7.83667	32.38
A03583		-	5.089	2.34744	3.88714e-24	1.07179e-21	yes	up	7.06	7.15	4.36	35.09	34.31	31.25	6.19	33.55
A03592		-	2.536	1.34245	0.000528846	0.00300936	yes	up	17.71	8.74	5.43	24.46	25.79	31.27	10.6267	27.1733
A03616		-	2.78	1.47509	0.00251051	0.0104737	yes	up	9.26	4.75	1.81	14.64	13.66	14.97	5.27333	14.4233
A03620		-	5.706	2.5125	0.000816707	0.00424884	yes	up	7.82	2.46	0.55	15.11	19.3	23.46	3.61	19.29
A03626		-	5.548	2.47188	3.64097e-06	4.73275e-05	yes	up	167.33	302.11	396.6	1775.81	1991.22	1890.28	288.68	1885.77
A03636		-	2.938	1.55478	0.00568084	0.0199267	yes	up	13.43	4.03	2.37	20.07	18.56	18.07	6.61	18.9
A03640		-	3.039	1.60341	0.000894957	0.00455982	yes	up	14.78	25.22	15.79	88.4	61.44	36.53	18.5967	62.1233
A03655		-	6.447	2.6887	0.000165816	0.00113526	yes	up	7.14	19.71	16.27	164.44	118.99	36.66	14.3733	106.697
A03660		-	6.942	2.7953	1.50856e-20	2.25022e-18	yes	up	107.22	132.89	87.11	679.46	865.07	959.67	109.073	834.733
A03677		-	2.655	1.40888	0.00139447	0.00656064	yes	up	11.63	6.4	2.75	17.29	19.97	17.62	6.92667	18.2933
A03680		-	2.526	1.33669	4.17549e-07	7.36295e-06	yes	up	15.3	12.88	7.16	28.25	30.59	34.33	11.78	31.0567
A03691		-	2.471	1.30523	0.0128607	0.0379071	yes	up	15.14	4.73	3.9	14.96	18.85	24.89	7.92333	19.5667
A03695		-	2.213	1.14591	0.0170874	0.0474163	yes	up	2.32	0.67	1.02	2.86	2.88	3.44	1.33667	3.06
A03713		-	2.646	1.40369	8.9375e-07	1.38775e-05	yes	up	4.96	3.88	3.17	12.88	12.3	8.72	4.00333	11.3
A03725		-	4.334	2.11579	1.60903e-05	0.000164686	yes	up	2.26	0.91	0.48	5.63	5.36	4.63	1.21667	5.20667
A03767		-	2.147	1.1026	0.01712	0.0474489	yes	up	3.37	2.84	1.87	3.88	4.61	9.79	2.69333	6.09333
A03768		-	4.451	2.15421	7.61908e-13	4.19947e-11	yes	up	418.23	590.02	371.11	2192.02	2301.21	2217.94	459.787	2237.06
A03787		-	2.217	1.14834	0.000726094	0.00387037	yes	up	3.42	3.2	1.6	7.76	6.11	5.2	2.74	6.35667
A03793		-	5.646	2.49727	3.58095e-05	0.000327139	yes	up	1.22	0.31	0.21	2.57	3.28	3.64	0.58	3.16333
A03810		-	2.034	1.02465	9.52169e-05	0.000734219	yes	up	11.89	8.43	5.69	21.13	17.39	16.92	8.67	18.48
A03818		-	3.128	1.64514	3.2207e-06	4.25946e-05	yes	up	22.17	12.06	7.37	40.82	43.84	48.11	13.8667	44.2567
A03825		-	3.866	1.95081	0.00836697	0.0269872	yes	up	3.9	0.77	0.38	7.59	5.72	5.04	1.68333	6.11667
A03830		-	3.151	1.65589	0.00310488	0.0123692	yes	up	8.77	4.62	1.29	15.11	14.48	15.4	4.89333	14.9967
A03834		-	2.754	1.46179	9.93768e-05	0.000758806	yes	up	137.86	173.95	86.39	421.09	475.84	270.81	132.733	389.247
A03838		-	2.016	1.01183	0.000648485	0.00354815	yes	up	2.88	1.58	1.46	4.04	4.48	3.97	1.97333	4.16333
A03854		-	2.42	1.27499	6.76583e-07	1.11324e-05	yes	up	10.62	7.76	7.22	20.42	24.75	21.49	8.53333	22.22
A03864		-	2.228	1.15582	0.000205106	0.00135433	yes	up	2.32	2.1	0.97	4.53	4.02	3.88	1.79667	4.14333
A03885		-	7.326	2.87293	2.44754e-15	2.22701e-13	yes	up	3.09	3.89	2.27	22.25	30.04	21.14	3.08333	24.4767
A03888		-	11.891	3.57175	7.80281e-08	1.76173e-06	yes	up	0.23	0.08	0.24	2.13	3.45	1.72	0.183333	2.43333
A03889		-	7.967	2.99405	1.92701e-10	7.21559e-09	yes	up	1721.31	1095.04	2241.6	16403.8	15707.7	14178.3	1685.98	15429.9
A03899		-	2.203	1.13925	0.00272623	0.0111789	yes	up	8.95	9.51	3.5	18.78	17.32	13.71	7.32	16.6033
A03920		-	361.562	8.4981	6.88931e-24	1.74127e-21	yes	up	0.38	0.02	0.09	50.08	94.66	26.68	0.163333	57.14
A03938		-	2.04	1.02838	0.0170679	0.0474006	yes	up	3.95	2.3	1.07	5.2	5.66	4.18	2.44	5.01333
A03952		-	2.95	1.56066	0.00484629	0.0175473	yes	up	1.21	0.71	0.24	1.57	1.92	2.84	0.72	2.11
A03968		-	5.565	2.47638	1.59412e-21	2.6861e-19	yes	up	13.62	8.65	6.91	64.32	54.13	52.71	9.72667	57.0533
A03973		-	3.252	1.70137	9.79199e-08	2.14176e-06	yes	up	7.59	6.97	6.89	27.92	28.63	19.93	7.15	25.4933
A03990		-	3.359	1.74798	1.97949e-10	7.35916e-09	yes	up	36.4	38.34	26.35	128.8	138.12	97.6	33.6967	121.507
A04002		-	3.647	1.86685	3.46541e-08	8.52209e-07	yes	up	9.65	6.26	3.24	22.63	24.49	24.18	6.38333	23.7667
A04008		-	5.911	2.56346	1.04128e-05	0.000115403	yes	up	1.85	0.73	0.26	4.82	5.78	5.63	0.946667	5.41
A04024		-	4.999	2.32164	0.00388781	0.0146533	yes	up	4.35	1.24	0.23	7.54	9.46	10.12	1.94	9.04
A04035		-	5.405	2.4344	2.90583e-05	0.00027286	yes	up	0.58	0.58	0.12	2.24	2.93	1.82	0.426667	2.33
A04041		-	7.897	2.98123	0.0109904	0.0334007	yes	up	0	1.09	0.08	3.98	2.51	3.62	0.39	3.37
A04048		-	2.904	1.53804	5.96649e-06	7.16215e-05	yes	up	13.78	9.25	4.71	27.27	30.14	24.71	9.24667	27.3733
A04057		-	7.841	2.97104	0.00519355	0.01851	yes	up	1.66	0.5	0	5.01	6.39	4.15	0.72	5.18333
A04058		-	4.899	2.29242	5.28796e-05	0.000450939	yes	up	43.39	15.82	7.1	83.83	118.88	113.54	22.1033	105.417
A04065		-	3.105	1.63444	0.000701051	0.00377002	yes	up	14.21	15.46	24.23	54.74	63.59	75.83	17.9667	64.72
A04106		-	4.081	2.02909	0.0127459	0.0376296	yes	up	5.17	20.43	22.23	115.47	91.91	25.35	15.9433	77.5767
A04118		-	5.11	2.3534	8.87974e-07	1.38149e-05	yes	up	1.23	0.74	0.26	3.4	3.74	4.22	0.743333	3.78667
A04123		-	4.361	2.12476	0.00810985	0.0263165	yes	up	0.66	0.47	0.07	1.27	2.16	1.78	0.4	1.73667
A04130		-	3.24	1.69581	0.0047258	0.0172069	yes	up	3.1	0.8	0.51	4.63	4.59	4.59	1.47	4.60333
A04168		-	2.792	1.48108	0.000211943	0.00139039	yes	up	22.41	15.1	6.53	37.51	36.51	50.22	14.68	41.4133
A04169		-	3.171	1.66475	5.14385e-07	8.84762e-06	yes	up	203.39	183.91	136.47	512.11	455.16	813.21	174.59	593.493
A04171		-	3.714	1.89298	0.0158903	0.0448845	yes	up	3.35	0.38	0.4	4.81	5.14	4.45	1.37667	4.8
A04179		-	10.895	3.44559	8.17024e-11	3.28942e-09	yes	up	6.68	3.3	1.06	41.4	38.85	41.41	3.68	40.5533
A04216		-	4.762	2.2516	0.000766093	0.00402	yes	up	4.2	0.91	0.57	8.65	9.68	7.55	1.89333	8.62667
A04220		-	3.448	1.78593	5.49494e-07	9.38057e-06	yes	up	26.23	41.36	28.16	119.16	135.18	109.67	31.9167	121.337
A04222		-	2.409	1.26868	0.00925776	0.0293813	yes	up	15.83	16.98	16.54	46.01	62.65	22.89	16.45	43.85
A04235		-	2.58	1.36735	0.000198488	0.00131732	yes	up	9.22	11.1	11.91	32.45	29.15	32.12	10.7433	31.24
A04245		-	8.88	3.15053	0.00366079	0.0139956	yes	up	3.15	0.69	0	12.71	10.95	9.85	1.28	11.17
A04246		-	11.007	3.4603	0.0138555	0.0402858	yes	up	0.95	0.83	0	6.12	7.51	6.58	0.593333	6.73667
A04256		-	2.08	1.05652	1.67522e-05	0.000170692	yes	up	118.81	129.83	101.11	284.62	259.84	275.7	116.583	273.387
A04259		-	8.119	3.0213	3.89651e-11	1.60427e-09	yes	up	5.24	3.75	1.46	32.41	30.55	26.24	3.48333	29.7333
A04262		-	2.657	1.40957	0.00523135	0.0186002	yes	up	6.22	2.78	1.27	8.27	9.48	9.36	3.42333	9.03667
A04277		-	3.229	1.69102	1.18968e-09	3.9079e-08	yes	up	10.33	10.77	7.63	38.48	32.8	30.12	9.57667	33.8
A04283		-	3.312	1.7279	0.0081204	0.026332	yes	up	0.5	1.53	1.64	3.41	4.47	6.41	1.22333	4.76333
A04299		-	5.077	2.34402	2.68801e-06	3.6669e-05	yes	up	16.29	8.19	3.04	47.02	46.2	44.78	9.17333	46
A04304		-	5.745	2.52233	0.000649752	0.00355294	yes	up	62.3	187.03	347.18	1506.21	1489.12	1231.4	198.837	1408.91
A04307		-	5.336	2.41572	5.60101e-15	4.94792e-13	yes	up	1.15	1.04	1.08	6.3	6.01	6.85	1.09	6.38667
A04312		-	2.5	1.32181	0.00882213	0.0281573	yes	up	22.77	6.5	7.2	24.93	28.17	38.81	12.1567	30.6367
A04346		-	3.578	1.83919	9.63251e-10	3.23418e-08	yes	up	15.81	14.21	8.73	47.55	60.12	38.35	12.9167	48.6733
A04348		-	2.965	1.56815	4.32501e-06	5.42804e-05	yes	up	5.17	4.64	4.93	20.31	13.38	14.6	4.91333	16.0967
A04358		-	4.341	2.11819	2.99781e-14	2.29219e-12	yes	up	29.2	21.67	12.42	96.85	103.44	84.5	21.0967	94.93
A04361		-	2.907	1.53932	0.0072257	0.023934	yes	up	16.1	5.78	2.53	25.89	23.17	19.99	8.13667	23.0167
A04377		-	2.123	1.08608	9.90517e-05	0.000758008	yes	up	19.85	14.18	8.07	31.6	28.79	32.01	14.0333	30.8
A04384		-	2.193	1.13267	0.0105271	0.0322946	yes	up	4.03	1.81	1.02	4.41	5.37	5.17	2.28667	4.98333
A04402		-	8.07	3.01253	1.53525e-22	3.17483e-20	yes	up	9.97	8.79	4.64	55.5	79.44	61.1	7.8	65.3467
A04405		-	2.665	1.41408	0.000635409	0.0035051	yes	up	13.97	7.22	3.85	19.23	21.25	26.31	8.34667	22.2633
A04410		-	3.902	1.9641	4.25651e-06	5.3717e-05	yes	up	1.73	1.75	0.52	5.61	5.25	4.97	1.33333	5.27667
A04413		-	3.384	1.75883	4.87641e-05	0.000422174	yes	up	11.88	4.71	3.43	22.9	21.69	24.24	6.67333	22.9433
A04435		-	2.317	1.21224	0.00767807	0.0251758	yes	up	12.01	4.09	4.17	18.92	16.07	12.87	6.75667	15.9533
A04437		-	2.123	1.08625	1.5097e-05	0.000156099	yes	up	6.38	5.81	3.44	10.88	12.54	11.6	5.21	11.6733
A04438		-	2.666	1.41462	7.49693e-06	8.75959e-05	yes	up	76.44	39.84	32.53	137.2	148.4	132.34	49.6033	139.313
A04442		-	7.012	2.80977	0.000187514	0.00125455	yes	up	81.47	237.71	476.17	2170.88	2177.86	2570.62	265.117	2306.45
A04451		-	3.362	1.74914	0.000476186	0.00276152	yes	up	4.93	1.67	1.15	7.45	8.61	9.62	2.58333	8.56
A04475		-	2.072	1.05136	0.00189908	0.00837195	yes	up	20.93	17.09	10.6	28.23	29.89	47.79	16.2067	35.3033
A04478		-	4.068	2.02443	0.00150863	0.00697221	yes	up	3.18	0.77	0.49	6.63	4.91	5.94	1.48	5.82667
A04489		-	2.316	1.21153	0.000871671	0.00447592	yes	up	14.38	8.2	4.85	21.65	24.2	19.33	9.14333	21.7267
A04499		-	2.332	1.22174	0.000120326	0.000887612	yes	up	3.18	2.17	1.38	4.67	5.45	6.19	2.24333	5.43667
A04500		-	2.043	1.03093	0.00503686	0.0180862	yes	up	12.84	6.26	4.15	16.01	16.38	15.75	7.75	16.0467
A04502		-	2.226	1.15415	0.000834954	0.00433386	yes	up	9.09	14.18	7.22	25.08	21.66	26.34	10.1633	24.36
A04515		-	12.038	3.58955	3.35772e-07	6.1846e-06	yes	up	0.37	0.05	0.06	1.88	1.99	1.78	0.16	1.88333
A04531		-	2.135	1.09444	0.0167942	0.0469609	yes	up	2.24	1.2	0.51	2.91	2.94	2.51	1.31667	2.78667
A04533		-	2.301	1.20257	0.000120377	0.000887612	yes	up	18.87	9.81	7.48	28.86	27.31	29.42	12.0533	28.53
A04543		-	2.46	1.29849	0.00273811	0.0112103	yes	up	19.42	8.89	4.86	25.41	27.12	28.61	11.0567	27.0467
A04549		-	2.052	1.03671	4.62852e-07	8.068e-06	yes	up	16.63	15.36	9.94	32.49	30.19	28.64	13.9767	30.44
A04564		-	3.307	1.72563	1.01957e-13	6.7225e-12	yes	up	38.15	27.35	21.63	91.91	101.74	114.02	29.0433	102.557
A04571		-	2.012	1.0089	0.00364678	0.0139649	yes	up	17.66	9.27	6.04	22.95	21.15	23.65	10.99	22.5833
A04578		-	2.67	1.41665	0.00817588	0.0264647	yes	up	0.6	1.42	0.9	2.56	2.38	3.79	0.973333	2.91
A04588		-	357.327	8.4811	4.45667e-10	1.57787e-08	yes	up	0	0	0	1.8	2.17	0.89	0	1.62
A04599		-	4.092	2.03297	0.00497669	0.0179338	yes	up	17.69	3.38	1.79	28.49	30.87	28.44	7.62	29.2667
A04614		-	4.009	2.00311	1.11373e-12	5.99636e-11	yes	up	10.7	10.14	7.9	38.06	34.57	51.57	9.58	41.4
A04626		-	3.013	1.59127	3.35441e-05	0.000308925	yes	up	29.9	24.57	9.2	70.11	65.76	58.69	21.2233	64.8533
A04635		-	2.615	1.38701	6.95409e-07	1.12992e-05	yes	up	16.2	10.99	7.22	32.72	34.12	26.66	11.47	31.1667
A04639		-	2.639	1.40003	1.59808e-10	6.13543e-09	yes	up	88.18	93.74	58.76	231.36	211.24	235.93	80.2267	226.177
A04671		-	3.897	1.96237	1.68402e-05	0.000171205	yes	up	19.77	12.2	4.41	42.75	49.09	49.65	12.1267	47.1633
A04673		-	3.338	1.73893	0.00388056	0.0146482	yes	up	32.63	12.31	4.2	51.64	54.13	51.95	16.38	52.5733
A04679		-	2.96	1.56575	0.000744876	0.00393591	yes	up	42.97	13.88	12.59	65	69	74.07	23.1467	69.3567
A04693		-	3.716	1.89365	0.00367779	0.014037	yes	up	12.35	5.26	1.24	22	23.05	21.79	6.28333	22.28
A04695		-	23.429	4.55024	2.85047e-09	8.67439e-08	yes	up	0	0.71	0.38	10.7	8.11	11.16	0.363333	9.99
A04733		-	2.639	1.39991	0.000374556	0.00224511	yes	up	3.26	2.5	0.98	5.45	6.44	6.12	2.24667	6.00333
A04736		-	3.532	1.82051	0.00169927	0.00766949	yes	up	8.69	2.9	1.32	15.02	14.44	14.66	4.30333	14.7067
A04757		-	12.312	3.62195	2.59092e-05	0.000247115	yes	up	0.36	0.64	0.02	4.43	3.14	4.93	0.34	4.16667
A04758		-	27.522	4.78254	0.0156331	0.044285	yes	up	0	0	0	9.91	9.07	3.75	0	7.57667
A04763		-	3.436	1.78077	1.26246e-09	4.10256e-08	yes	up	10.71	7.71	4.31	24.67	29.77	25.93	7.57667	26.79
A04767		-	2.563	1.35793	0.00956049	0.0301633	yes	up	63.74	20.07	14.09	88.76	92.32	65.75	32.6333	82.2767
A04770		-	3.21	1.68277	0.0174859	0.0482426	yes	up	17.2	3.61	1.78	23.37	22.35	22.66	7.53	22.7933
A04792		-	3.04	1.60416	0.0141717	0.0409706	yes	up	152.03	55.42	15.69	204.71	222.14	225.1	74.38	217.317
A04797		-	2.695	1.43003	0.00955388	0.0301529	yes	up	42.87	77.2	104.19	252.92	263.4	219.51	74.7533	245.277
A04798		-	8.048	3.00869	0.000125138	0.00090945	yes	up	3.33	7.47	20.49	104.26	107.93	106.31	10.43	106.167
A04813		-	5.679	2.50552	2.68302e-10	9.88374e-09	yes	up	656.66	484.95	195.47	2197.87	2433.71	3056.34	445.693	2562.64
A04816		-	8.568	3.09901	0.000197007	0.00131035	yes	up	83.82	342.58	743.9	4128.97	4199.7	4311.54	390.1	4213.4
A04817		-	2.489	1.31571	3.57852e-06	4.6649e-05	yes	up	8.95	9.91	5.07	22.26	20.63	20.54	7.97667	21.1433
A04822		-	3.09	1.62782	0.00511707	0.0183164	yes	up	1.97	1.38	0.47	4.22	2.8	5.12	1.27333	4.04667
A04838		-	4.663	2.22132	0.0162493	0.0457039	yes	up	16.67	2.71	0.58	32.7	28.03	25.63	6.65333	28.7867
A04839		-	2.339	1.22605	0.00298337	0.0120114	yes	up	57.28	24.63	18.91	82.94	85.39	81.3	33.6067	83.21
A04850		-	3.732	1.89984	0.00233527	0.00985556	yes	up	30.43	129.46	80.76	396.3	343.05	284.71	80.2167	341.353
A04856		-	2.299	1.20129	0.00166836	0.00756606	yes	up	2.99	3.85	3.03	6.7	9.95	8.4	3.29	8.35
A04865		-	2.013	1.00937	0.00668662	0.0225841	yes	up	17.88	8.94	5.74	21.91	22.45	22.5	10.8533	22.2867
A04875		-	2.361	1.23961	0.00114489	0.00560675	yes	up	14.89	9.78	4.33	21.56	23.75	23.91	9.66667	23.0733
A04880		-	4.708	2.23507	0.017016	0.0473193	yes	up	23.52	84.9	307.57	783.33	813.41	965.36	138.663	854.033
A04899		-	5.975	2.57901	0.00338942	0.0132049	yes	up	0.96	0.2	0.05	2.86	1.86	2.09	0.403333	2.27
A04919		-	4.857	2.28015	0.000322831	0.00198342	yes	up	26.72	6.22	3.87	60.72	54.6	56.98	12.27	57.4333
A04922		-	5.398	2.43232	0.00631962	0.0216581	yes	up	2	0.36	0.22	5.84	5.29	2.32	0.86	4.48333
A04935		-	7.35	2.87775	0.00199205	0.00870169	yes	up	24.99	65.81	270.21	953.17	953.78	1546.02	120.337	1150.99
A04937		-	5.531	2.46749	4.9778e-07	8.61802e-06	yes	up	19.38	45.01	36.81	230.05	206.96	202.45	33.7333	213.153
A04947		-	4.082	2.02937	4.17809e-06	5.30216e-05	yes	up	9.8	3.71	4.35	26.93	30.63	18.13	5.95333	25.23
A04950		-	3.283	1.71515	2.38232e-05	0.000230113	yes	up	9.6	16.15	8.34	46.91	44.69	29.59	11.3633	40.3967
A04953		-	3.104	1.63426	5.13166e-11	2.09385e-09	yes	up	10.46	10.22	6.39	31.64	25.89	32.43	9.02333	29.9867
A04954		-	3.453	1.7879	0.00475409	0.0172891	yes	up	21.13	39.14	70.06	164.98	166.58	212.53	43.4433	181.363
A04961		-	3.219	1.68646	0.00171568	0.00773586	yes	up	2.15	0.73	0.56	3.73	4.52	2.8	1.14667	3.68333
A04981		-	4.327	2.11342	0.0172883	0.0478135	yes	up	17.97	2.1	1.02	30.41	31.48	21.87	7.03	27.92
A05000		-	3.509	1.8111	0.00628403	0.0215768	yes	up	13.13	3.08	1.64	17.48	20.85	21.24	5.95	19.8567
A05014		-	2.422	1.27632	0.0117424	0.0352389	yes	up	38.27	43.17	55.03	107.48	156.92	121.08	45.49	128.493
A05018		-	4.625	2.20941	0.00738513	0.0243929	yes	up	3.95	0.77	0.23	5.78	7.09	8.27	1.65	7.04667
A05023		-	2.319	1.21375	2.28047e-07	4.44326e-06	yes	up	6.99	5.69	4.47	13.44	13.76	15.43	5.71667	14.21
A05025		-	74.177	6.21291	4.23918e-05	0.000377946	yes	up	0	0	0	2.48	4.16	3.53	0	3.39
A05036		-	6.442	2.68748	5.45389e-08	1.27799e-06	yes	up	1.38	2.74	0.83	12.63	12.08	9.21	1.65	11.3067
A05062		-	2.86	1.51583	1.50317e-05	0.000155602	yes	up	13.64	14.66	5.81	29.17	35.45	36.27	11.37	33.63
A05097		-	2.41	1.26888	2.80527e-07	5.30669e-06	yes	up	11.92	7.42	6.81	21.43	21.36	23.96	8.71667	22.25
A05108		-	3.216	1.6854	0.0111719	0.0338844	yes	up	7.75	3.2	0.92	9.65	9.71	17.64	3.95667	12.3333
A05117		-	3.612	1.85284	0.000655981	0.00357197	yes	up	3.7	1.32	0.64	6.81	6.02	7.02	1.88667	6.61667
A05141		-	3.122	1.64251	0.00202203	0.00880989	yes	up	28.52	13.27	5.14	45.56	58.4	39.86	15.6433	47.94
A05147		-	2.199	1.13652	0.00733613	0.0242733	yes	up	1.42	2.39	2.05	4.89	4.88	4.75	1.95333	4.84
A05155		-	2.569	1.36128	8.30311e-07	1.30936e-05	yes	up	22.71	25.31	19.65	67.11	68.32	53.75	22.5567	63.06
A05156		-	2.951	1.56144	0.000129163	0.000932004	yes	up	20.84	10.61	5.52	37.14	36.9	35.11	12.3233	36.3833
A05165		-	7.1	2.8278	2.32883e-08	6.00284e-07	yes	up	4.98	9.89	10.76	73.43	67.56	70.86	8.54333	70.6167
A05169		-	2.575	1.36474	0.00333264	0.0130201	yes	up	9.62	4.37	2.21	15.61	13.26	12.63	5.4	13.8333
A05172		-	2.743	1.45598	1.38784e-06	2.04667e-05	yes	up	82.25	44.77	33.04	148.84	143.83	159.87	53.3533	150.847
A05189		-	2.485	1.31346	0.0136073	0.0397729	yes	up	10.5	3.67	1.98	11.83	12.8	14.56	5.38333	13.0633
A05207		-	9.553	3.25602	1.26697e-05	0.000135945	yes	up	1.34	0.57	0.17	5.72	7.44	7.02	0.693333	6.72667
A05220		-	2.839	1.50525	0.00293547	0.0118552	yes	up	0.63	0.28	0.14	0.9	0.83	1.21	0.35	0.98
A05287		-	5.79	2.53353	5.64888e-07	9.54268e-06	yes	up	7.95	2.53	1.94	22.71	27.84	20.72	4.14	23.7567
A05289		-	2.693	1.42919	0.00855592	0.0275187	yes	up	2.23	1.14	0.37	3.51	2.84	3.52	1.24667	3.29
A05296		-	6.955	2.798	2.5196e-07	4.82649e-06	yes	up	10.49	26	23.73	174.29	181.79	127.86	20.0733	161.313
A05308		-	2.272	1.18366	9.93541e-05	0.000758806	yes	up	25.11	32.57	22.83	62.65	60.2	77.01	26.8367	66.62
A05317		-	4.253	2.08839	1.70542e-05	0.000172802	yes	up	1.42	0.97	1.2	4.14	3.96	8.61	1.19667	5.57
A05321		-	2.032	1.02303	0.010334	0.0318438	yes	up	56.32	61.22	77.32	155.4	160.34	133.73	64.9533	149.823
A05330		-	2.584	1.36936	0.0181747	0.0498709	yes	up	0.73	0.19	0.28	1.25	1.17	0.77	0.4	1.06333
A05348		-	3.155	1.65767	0.000134816	0.000963212	yes	up	11.31	5.34	3.11	20.06	25.32	16.93	6.58667	20.77
A05365		-	7.016	2.81064	3.80841e-05	0.000344804	yes	up	2.72	7.93	5.51	43.73	25.07	67.62	5.38667	45.4733
A05370		-	7.828	2.96858	0.000456793	0.00266887	yes	up	26.77	5.8	1.56	95.69	107.09	45.65	11.3767	82.81
A05375		-	2.406	1.26664	0.000144497	0.00101921	yes	up	44.2	67.12	44.41	149.75	132.16	129.91	51.91	137.273
A05382		-	11.391	3.50986	7.50539e-39	1.36583e-35	yes	up	30.81	26.95	13.94	263.68	303.06	279.88	23.9	282.207
A05385		-	11.976	3.58202	7.53832e-26	2.74365e-23	yes	up	21.34	13.86	7.28	179.95	188.51	151.91	14.16	173.457
A05391		-	4.703	2.23373	2.93742e-06	3.95378e-05	yes	up	16.59	38.68	25.96	160.92	148.63	119.73	27.0767	143.093
A05395		-	2.501	1.32227	0.000600911	0.0033462	yes	up	1207.71	723.28	459.26	1514.33	1882.39	2748.47	796.75	2048.4
A05398		-	2.038	1.02727	0.00191977	0.00844273	yes	up	3.42	3.5	2.28	7.93	7.01	5.19	3.06667	6.71
A05410		-	3.313	1.72816	1.65935e-06	2.4235e-05	yes	up	2.34	1.47	0.92	6.01	5.67	4.51	1.57667	5.39667
A05422		-	5.933	2.56884	5.77552e-32	5.25514e-29	yes	up	41.22	33.31	21.55	207.62	210.63	180.02	32.0267	199.423
A05430		-	2.033	1.02329	0.00388217	0.0146482	yes	up	95.9	134.52	106.73	225.85	234.91	310.74	112.383	257.167
A05440		-	31.607	4.98216	5.04219e-16	4.93321e-14	yes	up	0.04	0.19	0.2	5.2	5.9	4.71	0.143333	5.27
A05445		-	4.425	2.14561	1.68386e-23	3.83036e-21	yes	up	50.6	53.35	36.55	234.09	222.79	213.95	46.8333	223.61
A05452		-	2.361	1.23939	0.00752616	0.0247759	yes	up	18.58	6.35	5.64	21.88	22.66	28.76	10.19	24.4333
A05462		-	2.36	1.23855	3.48988e-06	4.56898e-05	yes	up	58.41	48.89	50.08	127.48	140.14	143.24	52.46	136.953
A05470		-	2.043	1.03086	1.71357e-05	0.000173266	yes	up	14.66	14.31	9.04	28.67	23.64	30.43	12.67	27.58
A05471		-	3.011	1.59012	3.24802e-05	0.000300648	yes	up	3.93	6.05	4.93	16.94	17.5	15.97	4.97	16.8033
A05477		-	3.414	1.77131	0.000916753	0.00465228	yes	up	10.7	3.28	2.34	18.03	16.18	21.21	5.44	18.4733
A05483		-	2.116	1.08109	0.0160125	0.0451216	yes	up	5.68	2.03	1.75	6.31	6.25	7.63	3.15333	6.73
A05484		-	2.596	1.37622	0.00368817	0.0140616	yes	up	3.51	1.15	1	4.17	5.15	5.35	1.88667	4.89
A05488		-	3.363	1.74976	7.28664e-12	3.41758e-10	yes	up	167.78	179.31	92.32	538.1	516.34	504.53	146.47	519.657
A05490		-	2.648	1.4047	0.00013004	0.000936102	yes	up	2.77	1.61	1.52	4.35	4.72	7.39	1.96667	5.48667
A05493		-	4.236	2.08273	5.33054e-05	0.000453719	yes	up	19.42	51.39	31.94	208.73	142.86	137.98	34.25	163.19
A05504		-	3.326	1.73367	0.00110615	0.00545068	yes	up	5.66	1.59	1.31	10.39	9.65	8.03	2.85333	9.35667
A05507		-	2.956	1.56342	0.000137524	0.000976081	yes	up	46.89	50.79	51.89	204.42	181.3	108.27	49.8567	164.663
A05509		-	3.756	1.90932	5.41069e-05	0.000458825	yes	up	45.21	39.57	67.87	190.12	201.78	268.92	50.8833	220.273
A05531		-	3.407	1.76837	0.000248707	0.00159477	yes	up	4.91	1.54	1.29	8.75	9.18	8.29	2.58	8.74
A05534		-	2.6	1.37855	7.68767e-05	0.000611452	yes	up	21.03	26.72	15.8	70.99	63.99	42.5	21.1833	59.16
A05556		-	2.495	1.31914	0.0163009	0.0458209	yes	up	11.71	3.66	2.19	14.46	15.4	12.9	5.85333	14.2533
A05559		-	2.185	1.12788	4.30632e-06	5.41204e-05	yes	up	8.88	8.24	4.46	16.41	15.78	17.18	7.19333	16.4567
A05565		-	2.193	1.13322	9.1037e-05	0.000707897	yes	up	21.99	19.55	13.33	51.26	44.4	32.48	18.29	42.7133
A05571		-	5.2	2.37853	0.000150908	0.00105059	yes	up	1.16	0.29	0.21	2.32	2.32	3.73	0.553333	2.79
A05572		-	5.54	2.46992	5.31327e-08	1.2552e-06	yes	up	1260.35	897.09	1692.54	8270.55	7817.15	8392.85	1283.33	8160.18
A05573		-	6.926	2.792	2.02899e-07	4.06648e-06	yes	up	10.69	6.63	2.36	55.69	53.6	26.38	6.56	45.2233
A05574		-	3.512	1.8124	0.000361943	0.002181	yes	up	9.48	3.29	2.05	16.12	17.65	17.82	4.94	17.1967
A05579		-	7.814	2.96609	0.00016422	0.00112772	yes	up	302.31	994.28	2107.5	10945.4	10877.7	11536.1	1134.7	11119.7
A05583		-	16.376	4.0335	0.000320919	0.00197567	yes	up	1.22	0.02	0.1	4.42	10.31	5.22	0.446667	6.65
A05592		-	11.469	3.51966	0.000106378	0.000801266	yes	up	102.15	245.27	1018.89	6191.35	6441.5	7710.86	455.437	6781.24
A05608		-	2.742	1.45537	0.0139099	0.0403848	yes	up	333.76	99.37	61.56	490.4	539.35	292.72	164.897	440.823
A05616		-	6.135	2.61709	3.89595e-22	7.5424e-20	yes	up	355.51	399.96	224.24	2319.31	2244.75	1818.25	326.57	2127.44
A05620		-	3.222	1.68796	0.000349365	0.00211361	yes	up	17.99	10.92	3.74	33.34	34.74	36.27	10.8833	34.7833
A05624		-	6.953	2.79766	7.11514e-05	0.000574962	yes	up	1.77	0.36	0.29	5.97	7.12	3.09	0.806667	5.39333
A05642		-	6.047	2.59615	2.5236e-19	3.4272e-17	yes	up	12.41	8.39	5.02	49.75	51.43	59.97	8.60667	53.7167
A05652		-	3.236	1.6941	0.00168098	0.00760201	yes	up	4.78	7.53	10.05	37.1	21.47	26.36	7.45333	28.31
A05663		-	2.396	1.26092	0.00072242	0.00385983	yes	up	2.21	1.63	0.77	4.26	3.35	3.72	1.53667	3.77667
A05672		-	2.513	1.32924	0.000585628	0.00328123	yes	up	4.56	2.35	1.34	6.9	7.11	6.87	2.75	6.96
A05675		-	13.545	3.75972	0.000365106	0.00219311	yes	up	51.64	2.07	2.25	245.03	258.32	185.75	18.6533	229.7
A05676		-	2.069	1.04886	0.0124328	0.0368969	yes	up	48.07	24.72	38.86	101.99	89.87	67.29	37.2167	86.3833
A05679		-	3.06	1.6134	1.18686e-05	0.000128257	yes	up	4.35	5.51	2.35	12.07	15.99	11.14	4.07	13.0667
A05683		-	4.01	2.00354	2.59346e-08	6.59159e-07	yes	up	2.9	1.28	1.28	8.63	6.87	7.24	1.82	7.58
A05708		-	2.12	1.08395	0.00616338	0.0212749	yes	up	4.92	2.34	1.52	6.89	6.39	5.51	2.92667	6.26333
A05717		-	3.915	1.96902	0.0108122	0.0329948	yes	up	2.5	0.43	0.23	4.3	3.52	3.83	1.05333	3.88333
A05720		-	41.407	5.3718	5.06322e-27	2.0941e-24	yes	up	23.32	16.5	7.91	960.29	712.79	345.07	15.91	672.717
A05723		-	3.025	1.59676	0.00753556	0.0247978	yes	up	13.69	30.86	5.95	51.08	67.12	40.74	16.8333	52.98
A05725		-	2.738	1.45327	8.20117e-08	1.84253e-06	yes	up	16.6	16.62	11.51	50.93	45.4	35.04	14.91	43.79
A05770		-	2.687	1.42585	0.0169982	0.047313	yes	up	5.35	1.92	0.73	7.07	6.43	7.22	2.66667	6.90667
A05782		-	2.669	1.41647	0.00211737	0.00911349	yes	up	13.6	7.23	2.94	21.49	19.6	21.7	7.92333	20.93
A05808		-	3.902	1.96425	8.87639e-07	1.38149e-05	yes	up	13.96	6.06	5.37	34.51	40.48	26.92	8.46333	33.97
A05821		-	2.254	1.17239	0.0101028	0.0313311	yes	up	21.18	8.4	5.31	23.3	26.12	28.75	11.63	26.0567
A05846		-	5.684	2.50695	4.24879e-07	7.47102e-06	yes	up	106.01	31.1	35.66	403.74	345.04	246.71	57.59	331.83
A05854		-	6.004	2.58604	0.00207342	0.00896248	yes	up	306.99	1965.42	3017.03	13811	13723.2	11917.2	1763.15	13150.4
A05861		-	2.266	1.18042	0.00539038	0.0190622	yes	up	5.03	2.67	1.28	6.7	6.78	6.88	2.99333	6.78667
A05862		-	2.978	1.57419	0.0151639	0.0431715	yes	up	3.36	0.62	0.63	4.47	3.69	5.16	1.53667	4.44
A05863		-	3.041	1.60462	0.00204946	0.00889695	yes	up	0.95	0.31	0.25	1.5	1.69	1.38	0.503333	1.52333
A05880		-	5.134	2.36001	4.59769e-08	1.09228e-06	yes	up	2.57	1.07	1.15	7.66	6.52	11.37	1.59667	8.51667
A05897		-	3.494	1.80506	0.0147447	0.0422027	yes	up	0.3	0.59	0.32	1.92	1.54	1.22	0.403333	1.56
A05931		-	4.373	2.12878	0.000202149	0.00133868	yes	up	53.52	14.4	9.69	115.26	115.95	98.15	25.87	109.787
A05942		-	4.319	2.11083	1.30551e-08	3.56721e-07	yes	up	4.6	2.64	1.67	11.13	16.3	11.88	2.97	13.1033
A05946		-	2.367	1.24325	0.00520434	0.0185412	yes	up	15.91	23.84	8.93	46.03	48.31	26.86	16.2267	40.4
A05953		-	3.208	1.68167	2.06286e-07	4.11621e-06	yes	up	30.93	23.96	16.15	65.2	67	106.88	23.68	79.6933
A05958		-	2.267	1.18098	0.00770678	0.0252517	yes	up	6.21	2.69	1.64	7.97	7.2	8.8	3.51333	7.99
A05968		-	2.032	1.02312	0.0130282	0.0383264	yes	up	25.38	38.84	35.29	78.86	87.05	62.7	33.17	76.2033
A05977		-	3.216	1.68526	1.37691e-06	2.03384e-05	yes	up	6.96	9.21	8.11	26	29.65	31.43	8.09333	29.0267
A05982		-	3.7	1.88744	0.000104452	0.000790029	yes	up	12.45	5.22	2.66	21.58	25.87	26.83	6.77667	24.76
A05984		-	8.737	3.12712	1.27235e-06	1.89788e-05	yes	up	1.93	0.63	0.23	6	8.87	8.4	0.93	7.75667
A05995		-	3.448	1.78558	9.67863e-14	6.42817e-12	yes	up	39.85	40.31	23.33	129.54	112.42	138.82	34.4967	126.927
A05997		-	2.473	1.30649	8.99592e-07	1.39444e-05	yes	up	43.62	41.9	22	83.1	94.54	101.3	35.84	92.98
A06001		-	4.623	2.20872	0.00206395	0.00893005	yes	up	130.72	24.49	15.71	257.9	309.68	183.35	56.9733	250.31
A06002		-	5.002	2.32252	3.12702e-14	2.35147e-12	yes	up	7.09	3.86	3.89	23.2	24.81	30.32	4.94667	26.11
A06005		-	2.855	1.51326	0.00224541	0.00954271	yes	up	1.74	2.1	0.67	3.33	3.95	6.06	1.50333	4.44667
A06009		-	5.515	2.4633	3.47032e-06	4.5503e-05	yes	up	6.36	2.89	1.44	24.78	21.59	12.34	3.56333	19.57
A06016		-	2.826	1.49876	0.0022447	0.00954271	yes	up	9.55	4.86	2.04	18.73	15.35	11.89	5.48333	15.3233
A06019		-	7.833	2.9696	0.000704503	0.0037841	yes	up	380.19	174.38	12.17	1385.09	1286.57	1500.71	188.913	1390.79
A06032		-	2.15	1.10438	6.03528e-05	0.000502885	yes	up	4.58	3.1	2.43	8.02	6.45	8.44	3.37	7.63667
A06040		-	3.849	1.94463	0.00205403	0.00890896	yes	up	76.75	19.83	10.44	143.73	130.26	121.44	35.6733	131.81
A06051		-	3.79	1.92212	4.31176e-05	0.000383882	yes	up	26.89	9.56	8.38	45.84	49.93	75.18	14.9433	56.9833
A06082		-	2.029	1.02045	4.58927e-06	5.74385e-05	yes	up	75.14	58.53	39.52	136.51	123.36	112.26	57.73	124.043
A06083		-	6.197	2.63156	9.2089e-05	0.000713122	yes	up	75.23	127.36	270.79	991.75	1085.71	1504.62	157.793	1194.03
A06097		-	9.706	3.27891	2.23752e-26	8.48299e-24	yes	up	15.52	9.81	6.25	95.27	102.25	122.74	10.5267	106.753
A06110		-	5.975	2.57893	0.000618297	0.00343042	yes	up	7.37	3.22	0.72	20.2	33.83	10.32	3.77	21.45
A06111		-	4.484	2.16474	4.01051e-07	7.13352e-06	yes	up	23.32	9.85	6.69	67.26	62.61	49.82	13.2867	59.8967
A06112		-	2.028	1.01975	0.00215135	0.0092379	yes	up	8.88	5.88	3.04	11.82	11.73	13.23	5.93333	12.26
A06116		-	4.77	2.25409	0.000538758	0.0030524	yes	up	4.42	0.99	0.61	9.45	9.51	8.48	2.00667	9.14667
A06117		-	2.166	1.11504	0.000126888	0.000919233	yes	up	9.96	8.09	5.8	17.75	18.37	19.94	7.95	18.6867
A06138		-	2.876	1.52425	0.005545	0.019518	yes	up	21.26	14.24	3.37	35.54	38.52	35.81	12.9567	36.6233
A06164		-	3.876	1.95445	0.00271287	0.0111341	yes	up	14.72	4.06	1.79	27.04	28.03	20.87	6.85667	25.3133
A06174		-	5.797	2.53541	2.75783e-08	6.9319e-07	yes	up	178.8	302.83	317.99	1890.32	1779.37	1651.04	266.54	1773.58
A06187		-	2.26	1.17613	3.26103e-07	6.03092e-06	yes	up	9.02	7.4	4.6	17.56	15.8	16.6	7.00667	16.6533
A06212		-	2.702	1.43383	0.00362069	0.0138948	yes	up	0.54	0.31	0.12	0.78	0.7	1.12	0.323333	0.866667
A06223		-	3.623	1.85729	4.65523e-07	8.09904e-06	yes	up	13.95	8.34	4.16	33.5	30.93	32.51	8.81667	32.3133
A06230		-	5.913	2.56379	0.000865908	0.00445387	yes	up	0.92	3.94	4.03	28.15	25.05	9.05	2.96333	20.75
A06233		-	3.271	1.70965	0.000146454	0.00102902	yes	up	43.37	18.71	10.74	81.92	87.03	68.23	24.2733	79.06
A06240		-	3.156	1.65825	0.00336279	0.0131209	yes	up	10.46	3.33	3.08	11.62	14.11	27.67	5.62333	17.8
A06242		-	2.094	1.06637	0.00857334	0.0275552	yes	up	7.99	11.19	6.6	23.72	22.18	12.38	8.59333	19.4267
A06246		-	5.844	2.54703	2.99848e-06	4.02407e-05	yes	up	24.46	16.5	6.52	133.46	98.98	46.27	15.8267	92.9033
A06265		-	3.82	1.93372	0.00573442	0.0200915	yes	up	3.19	0.69	0.34	5.24	5.3	4.67	1.40667	5.07
A06266		-	3.074	1.61995	0.00465339	0.0169772	yes	up	14.43	4.08	2.6	21.64	20.92	21.04	7.03667	21.2
A06267		-	2.922	1.54717	0.0141175	0.0408574	yes	up	5.74	1.21	0.94	7.13	7.16	7.83	2.63	7.37333
A06300		-	3.361	1.74889	0.00010844	0.000813431	yes	up	2.99	2.15	0.73	6.95	6.37	6.6	1.95667	6.64
A06322		-	2.262	1.17765	0.0054679	0.0192914	yes	up	21.21	11.59	5.22	29.05	27.75	29	12.6733	28.6
A06325		-	2.072	1.05083	0.00877646	0.0280298	yes	up	6.07	3	1.72	7.08	7.45	7.89	3.59667	7.47333
A06332		-	2.041	1.02918	0.00556172	0.0195617	yes	up	2.21	2.06	1.01	3.84	3.81	3.67	1.76	3.77333
A06341		-	28.903	4.85316	8.30121e-07	1.30936e-05	yes	up	0.37	0.04	0	3.49	4	3.33	0.136667	3.60667
A06343		-	4.073	2.02599	1.17574e-05	0.000127206	yes	up	68.17	28.66	15.98	173.45	146.14	137.01	37.6033	152.2
A06351		-	4.195	2.06883	4.50875e-09	1.33632e-07	yes	up	308.54	170.89	126.35	692.98	824.19	1109.13	201.927	875.433
A06355		-	3.871	1.95285	7.22821e-15	6.26376e-13	yes	up	10.98	10.22	7.78	34.77	46.48	39.15	9.66	40.1333
A06358		-	3.405	1.76768	0.00742586	0.0245166	yes	up	0.23	0.42	0.26	0.94	1.08	1.4	0.303333	1.14
A06376		-	2.853	1.51252	0.000263184	0.0016758	yes	up	8.74	5.28	2.4	18.32	15.78	13.05	5.47333	15.7167
A06387		-	2.791	1.48087	0.000130375	0.000937771	yes	up	6.88	3.76	2.08	11.43	10.72	13.78	4.24	11.9767
A06388		-	9.306	3.21811	7.41016e-05	0.000594979	yes	up	228.51	1154.83	1927.14	12376.5	12689	13229.6	1103.49	12765
A06399		-	8.679	3.11759	1.08177e-05	0.000118733	yes	up	119.68	28.88	11.25	449.76	458.28	414.25	53.27	440.763
A06400		-	2.29	1.19514	0.0119862	0.0357817	yes	up	16.66	5.99	4.41	17.24	19.65	24.93	9.02	20.6067
A06408		-	2.243	1.16533	0.00499647	0.0179837	yes	up	151.93	83.92	40.17	223.57	221.42	187.21	92.0067	210.733
A06443		-	4.798	2.26252	0.000208498	0.00137174	yes	up	26.73	9.05	3.46	57.63	57.48	65.4	13.08	60.17
A06445		-	2.82	1.49546	0.00198803	0.00868831	yes	up	1.83	0.63	0.49	3.29	2.35	2.64	0.983333	2.76
A06451		-	2.127	1.0887	0.0113337	0.0342396	yes	up	8.47	3.7	2.19	9.68	10.56	10.13	4.78667	10.1233
A06459		-	5.956	2.5744	0.000446634	0.00261682	yes	up	24.16	19.8	80.87	286.13	296.32	341.67	41.61	308.04
A06469		-	2.943	1.55719	0.000221661	0.00144373	yes	up	21.56	11.76	5.7	32.1	39.77	43.15	13.0067	38.34
A06483		-	2.827	1.49925	4.94943e-06	6.09403e-05	yes	up	8.27	6.38	3.01	15.98	15.92	19.17	5.88667	17.0233
A06493		-	2.897	1.53466	0.00178712	0.0079828	yes	up	30.79	13.05	6.96	46.18	42.54	61.15	16.9333	49.9567
A06512		-	3.32	1.73106	0.00299009	0.0120331	yes	up	3.29	6.42	5.43	24.47	23.24	9.68	5.04667	19.13
A06539		-	2.493	1.31771	9.64498e-06	0.000108479	yes	up	5.98	3.51	3.61	11.34	10.38	13.12	4.36667	11.6133
A06540		-	4.128	2.04551	1.87077e-07	3.7827e-06	yes	up	198.26	357.19	166.74	989.36	985.01	1237.89	240.73	1070.75
A06545		-	2.353	1.2348	0.0132415	0.0388659	yes	up	7.61	4.75	1.46	9.67	10.95	11.44	4.60667	10.6867
A06549		-	2.257	1.1746	0.000215156	0.0014064	yes	up	6.21	3.63	2.26	9.46	8.96	9.47	4.03333	9.29667
A06551		-	2.218	1.14938	0.00656563	0.0222821	yes	up	0.63	0.8	0.31	1.44	1.2	1.41	0.58	1.35
A06569		-	3.758	1.9101	4.28338e-06	5.39813e-05	yes	up	26.45	15.12	6.68	60.29	61.75	59.49	16.0833	60.51
A06573		-	4.225	2.07904	0.00555212	0.0195355	yes	up	64.69	9.92	6.75	106.36	115.49	101.2	27.12	107.683
A06579		-	3.029	1.59871	0.00264024	0.0108852	yes	up	16.54	7.56	2.87	26.21	29.89	24.09	8.99	26.73
A06594		-	2.241	1.16386	3.63573e-07	6.56379e-06	yes	up	3.39	2.51	1.66	6.04	5.62	6.02	2.52	5.89333
A06609		-	2.215	1.14748	0.000811647	0.00422735	yes	up	15.58	8.13	5.62	24.11	22.31	20.14	9.77667	22.1867
A06639		-	2.174	1.12035	0.00166186	0.00754554	yes	up	1197.8	883.14	385.9	1845.61	1935.1	1909.61	822.28	1896.77
A06645		-	3.544	1.82538	5.08239e-06	6.23243e-05	yes	up	7.38	3.28	2.18	16.3	15.04	14.4	4.28	15.2467
A06646		-	2.495	1.31928	1.30364e-05	0.000138897	yes	up	31.45	43.11	29.22	99.2	96.38	87.93	34.5933	94.5033
A06647		-	4.071	2.02546	0.000194045	0.00129444	yes	up	1.48	0.82	0.27	3.2	4.08	3.09	0.856667	3.45667
A06651		-	21.925	4.45451	2.34046e-14	1.82016e-12	yes	up	7.4	27.36	15.34	400.86	485.79	351.04	16.7	412.563
A06668		-	2.399	1.26227	0.0097581	0.0305626	yes	up	100.94	47.38	20.58	118.87	127.84	153.75	56.3	133.487
A06671		-	3.166	1.66246	1.079e-10	4.21365e-09	yes	up	21.27	19.78	18.94	72.37	64.19	71.38	19.9967	69.3133
A06674		-	2.712	1.43913	0.000739499	0.00391431	yes	up	6.86	4.26	1.78	11.93	9.89	13.32	4.3	11.7133
A06683		-	2.247	1.16821	0.00235897	0.00993718	yes	up	71.49	100.28	97.33	251.33	223.09	210.75	89.7	228.39
A06694		-	3.287	1.71692	0.00584837	0.0203763	yes	up	10.7	2.41	1.68	15.15	15.77	15.68	4.93	15.5333
A06708		-	5.944	2.5714	2.75738e-05	0.000260533	yes	up	0.65	0.39	0.08	2.35	2	2.21	0.373333	2.18667
A06709		-	2.111	1.07789	0.0021071	0.00907789	yes	up	30.94	20.39	9.75	43.81	43.85	42.96	20.36	43.54
A06721		-	3.254	1.70204	8.32317e-05	0.000654899	yes	up	8.62	4.37	2.13	16.72	17.36	14.92	5.04	16.3333
A06735		-	3.756	1.90926	0.00018351	0.0012332	yes	up	7.26	8.42	2.69	16.81	17.9	36.26	6.12333	23.6567
A06745		-	2.887	1.52975	0.000645895	0.00353823	yes	up	4.06	1.88	1	6.9	7.03	6.05	2.31333	6.66
A06754		-	2.025	1.01788	7.33417e-07	1.18322e-05	yes	up	14.75	12.07	8.12	25.29	26.06	23.25	11.6467	24.8667
A06755		-	5.272	2.39838	0.000147768	0.00103347	yes	up	57.67	64.83	157.73	641.41	671.28	478.01	93.41	596.9
A06776		-	2.406	1.26674	1.08412e-09	3.58704e-08	yes	up	185.69	139.15	105.18	375.54	389.78	329.72	143.34	365.013
A06789		-	2.29	1.19532	0.00466411	0.0169959	yes	up	10.67	16.99	14.85	38.26	42.42	28.93	14.17	36.5367
A06791		-	7.553	2.91712	6.94597e-07	1.12992e-05	yes	up	12.98	3.87	2.01	41.31	45.99	49.99	6.28667	45.7633
A06803		-	3.332	1.73629	0.00251686	0.010486	yes	up	1.11	0.48	0.48	1.54	2.29	3.42	0.69	2.41667
A06809		-	2.556	1.35386	3.6909e-06	4.77717e-05	yes	up	32.2	17.3	17.34	54.74	62.94	62.89	22.28	60.19
A06814		-	9.558	3.25665	0.000498407	0.00287754	yes	up	0.27	1.74	4.31	29.88	26.52	20.93	2.10667	25.7767
A06818		-	6.159	2.62269	1.6317e-24	5.11959e-22	yes	up	16.46	13.96	8.07	90.65	86.01	70.81	12.83	82.49
A06829		-	2.514	1.32976	0.00897765	0.0286021	yes	up	0.84	0.39	0.18	0.94	1.32	1.24	0.47	1.16667
A06839		-	2.165	1.11452	0.00258407	0.0106972	yes	up	1.78	1.03	0.58	2.14	2.84	2.47	1.13	2.48333
A06845		-	2.71	1.4383	3.57521e-06	4.6649e-05	yes	up	2.44	1.5	1.15	4.59	4.18	5.65	1.69667	4.80667
A06849		-	3.819	1.9333	8.40739e-05	0.000659473	yes	up	5.08	1.79	1.64	12.29	13.09	7.61	2.83667	10.9967
A06851		-	5.192	2.37618	0.00020983	0.00137951	yes	up	0.53	0.24	0.79	2.89	2.96	3.52	0.52	3.12333
A06855		-	2.691	1.42807	8.21008e-05	0.000648468	yes	up	124.34	211.49	119.13	440.74	404.08	491.35	151.653	445.39
A06876		-	2.479	1.30959	0.00406451	0.0151775	yes	up	6.71	3.79	1.47	9.92	9.89	9.57	3.99	9.79333
A06880		-	3.146	1.65351	0.000744812	0.00393591	yes	up	3.81	1.91	0.87	5.72	7.3	7.76	2.19667	6.92667
A06884		-	295.818	8.20857	1.88473e-07	3.80246e-06	yes	up	0	0	0	1.07	1.34	0.17	0	0.86
A06890		-	5.729	2.51828	3.9082e-27	1.69337e-24	yes	up	42.41	37.42	33.74	221.38	252.22	234.49	37.8567	236.03
A06893		-	2.407	1.2675	0.00322848	0.0127004	yes	up	10.01	6.82	2.6	16.73	12.89	17.49	6.47667	15.7033
A06901		-	2.07	1.04994	0.0045192	0.0166075	yes	up	52.46	69.05	47.54	92.8	124.66	164.28	56.35	127.247
A06911		-	3.305	1.72462	8.49561e-08	1.89001e-06	yes	up	2.38	1.45	1.06	4.87	5.41	6.51	1.63	5.59667
A06914		-	3.781	1.91881	1.56335e-08	4.19615e-07	yes	up	13.47	20.84	10.82	61.2	64.46	61.17	15.0433	62.2767
A06917		-	2.206	1.1414	1.6209e-06	2.37115e-05	yes	up	64.89	42.76	32.49	111.94	100.73	116.11	46.7133	109.593
A06925		-	5.901	2.56098	0.000117857	0.000872065	yes	up	8.57	2.41	1.05	20.83	19.12	29.47	4.01	23.14
A06931		-	4.717	2.23801	7.35158e-06	8.60901e-05	yes	up	85.41	142.3	163.06	587.99	641.72	896.84	130.257	708.85
A06938		-	2.247	1.16796	0.00254997	0.0105786	yes	up	24.01	16.58	7.46	31.02	33.74	44.55	16.0167	36.4367
A06944		-	2.699	1.43246	7.27199e-07	1.17736e-05	yes	up	21.74	13.3	8.53	41.9	39.09	39.88	14.5233	40.29
A06945		-	2.458	1.29725	9.89633e-05	0.000757969	yes	up	46.4	22.49	22.03	77.18	88.81	66.47	30.3067	77.4867
A06946		-	3.136	1.64902	5.06097e-07	8.72155e-06	yes	up	18.61	15.15	17.05	67.87	60.81	47.1	16.9367	58.5933
A06963		-	2.707	1.4369	0.0115931	0.0348829	yes	up	5.71	3.53	0.87	7.64	8.22	10.89	3.37	8.91667
A07002		-	9.049	3.17773	0.00529356	0.0187636	yes	up	0.11	0.02	0	0.28	0.27	0.55	0.0433333	0.366667
A07003		-	4.248	2.08687	0.000639275	0.00351466	yes	up	0.39	0.2	0.13	0.64	0.93	1.5	0.24	1.02333
A07007		-	2.491	1.31653	0.00247632	0.0103691	yes	up	12.02	5.65	3.08	16.98	18.35	16.61	6.91667	17.3133
A07009		-	3.458	1.79012	0.00418443	0.0155088	yes	up	0.55	0.88	0.21	1.33	2.48	2.09	0.546667	1.96667
A07031		-	2.58	1.36715	2.01115e-06	2.88181e-05	yes	up	5.63	6.43	3.84	17.21	14.29	12.37	5.3	14.6233
A07051		-	2.317	1.21248	0.00356859	0.0137646	yes	up	86.49	38.46	26.42	95.65	120.87	138.7	50.4567	118.407
A07056		-	4.781	2.25726	0.00120896	0.00585436	yes	up	141.87	33.88	15.89	317.38	346.43	203.84	63.88	289.217
A07057		-	4.249	2.08703	4.66971e-05	0.000409342	yes	up	3.47	1.89	0.84	6.54	7.74	12.26	2.06667	8.84667
A07073		-	2.873	1.52259	0.000943378	0.00477116	yes	up	8.98	4.34	1.97	13.67	14.81	14.9	5.09667	14.46
A07075		-	7.848	2.97232	0.000121511	0.000893076	yes	up	289.41	1116.24	1972.25	11313	10645.5	10900	1125.97	10952.8
A07093		-	2.795	1.48297	0.000165729	0.00113526	yes	up	20.36	9.03	6.32	34.28	34.38	32.75	11.9033	33.8033
A07095		-	2.249	1.16918	0.00174225	0.0078208	yes	up	14.85	9.8	4.38	21.51	22.95	21.38	9.67667	21.9467
A07106		-	2.813	1.49188	0.00110536	0.00545068	yes	up	7.87	16.28	11.16	32.52	45.69	32.44	11.77	36.8833
A07115		-	6.355	2.66788	3.6533e-06	4.74199e-05	yes	up	41.2	13.18	6.9	126.22	149.79	101.64	20.4267	125.883
A07116		-	2.131	1.09179	0.000207397	0.00136747	yes	up	29.69	19.01	11.61	44.14	43.95	45.37	20.1033	44.4867
A07122		-	2.754	1.46144	0.0168821	0.0470909	yes	up	7.41	2.86	0.94	10.69	9.4	9.69	3.73667	9.92667
A07124		-	2.915	1.54365	0.000222557	0.00144749	yes	up	28.39	15.02	8.88	39.05	48.01	66.91	17.43	51.3233
A07152		-	2.997	1.58365	0.000754261	0.00397165	yes	up	6.04	2.18	1.56	9.4	9.13	10.69	3.26	9.74
A07155		-	2.708	1.43702	0.00203512	0.00885159	yes	up	13.57	4.69	3.59	19.94	19.33	19.88	7.28333	19.7167
A07160		-	3.136	1.64889	0.00222906	0.00948653	yes	up	482.27	967.6	1132.85	3153.04	3516.41	3099.05	860.907	3256.17
A07162		-	2.315	1.2109	0.00691796	0.0231677	yes	up	2.51	1	0.72	3.17	3.62	3.02	1.41	3.27
A07173		-	2.008	1.00552	0.00411867	0.0153235	yes	up	18.1	9.53	6.49	20.1	24.44	25.47	11.3733	23.3367
A07198		-	2.823	1.49743	9.66937e-07	1.49121e-05	yes	up	17.7	9.3	7.88	30.53	33.9	37.53	11.6267	33.9867
A07215		-	12.492	3.64297	2.35312e-13	1.44669e-11	yes	up	5	7.1	9.96	105.36	116.76	99.41	7.35333	107.177
A07217		-	3.249	1.69983	0.000532004	0.00302221	yes	up	8.53	2.71	2.6	15.06	13.3	17.67	4.61333	15.3433
A07221		-	3.136	1.64898	3.08558e-05	0.000287361	yes	up	10.5	5.48	3.81	25.3	23.18	14.89	6.59667	21.1233
A07226		-	2.36	1.2388	0.00690869	0.023165	yes	up	6.99	4.99	1.59	10.51	11.08	10.38	4.52333	10.6567
A07261		-	3.712	1.89224	0.00132493	0.0063019	yes	up	13.95	4.18	2.36	23.64	30.43	19.53	6.83	24.5333
A07266		-	2.399	1.26263	3.1813e-05	0.000295076	yes	up	5.12	4.51	2.67	10.53	11.23	9.57	4.1	10.4433
A07271		-	2.313	1.20956	0.000286386	0.00180209	yes	up	10.48	5.9	3.82	14.42	17.29	16.1	6.73333	15.9367
A07274		-	2.475	1.30751	0.015752	0.0445531	yes	up	2.37	0.6	0.58	2.66	2.9	3.12	1.18333	2.89333
A07294		-	2.074	1.05247	0.00516146	0.0184317	yes	up	25.21	12.38	8.47	31.95	35.23	31.5	15.3533	32.8933
A07298		-	2.004	1.00295	0.00172023	0.0077487	yes	up	64.02	47.64	31.43	82.12	86.59	132.14	47.6967	100.283
A07304		-	2.677	1.42044	0.000186243	0.00124788	yes	up	29.99	18.82	8.78	56.24	52.74	47.32	19.1967	52.1
A07305		-	2.899	1.53542	0.00131736	0.00627228	yes	up	66.2	132.29	122.09	333.38	323.81	411.39	106.86	356.193
A07320		-	2.997	1.58345	2.37518e-08	6.08783e-07	yes	up	30.97	30.01	14.14	81.06	78.25	74.59	25.04	77.9667
A07321		-	3.965	1.98748	8.59718e-05	0.000672501	yes	up	3.12	1.19	0.89	7.28	5.09	8.58	1.73333	6.98333
A07322		-	12.249	3.6146	0.00965583	0.0303483	yes	up	0.4	0	0.3	3.4	1.99	4.28	0.233333	3.22333
A07328		-	4.602	2.20221	0.000495116	0.00286399	yes	up	2.95	0.69	0.46	5.34	5.33	7.45	1.36667	6.04
A07331		-	3.149	1.65467	0.000487331	0.00282255	yes	up	20.59	35.59	34.15	88.54	95.52	141.52	30.11	108.527
A07332		-	3.061	1.61381	0.000786534	0.00411741	yes	up	3.47	1.34	1.05	5.29	4.73	8.08	1.95333	6.03333
A07339		-	3.831	1.93754	0.000514802	0.00294974	yes	up	24.75	87.95	40.19	224.37	206.93	218.72	50.9633	216.673
A07343		-	2.061	1.04322	0.00406502	0.0151775	yes	up	25.63	17.61	7.84	35.32	36.68	34.56	17.0267	35.52
A07344		-	2.455	1.29586	0.00113041	0.00554777	yes	up	95.84	42.43	29.47	148.22	146.57	120.47	55.9133	138.42
A07348		-	2.56	1.35593	0.00294092	0.011872	yes	up	5.47	10.83	8.54	28.18	23.37	20.39	8.28	23.98
A07358		-	2.045	1.03186	0.00451155	0.0165861	yes	up	3.66	4.39	4.64	10.01	9.08	10.05	4.23	9.71333
A07371		-	2.13	1.09083	0.00453529	0.0166465	yes	up	11.1	6.73	3.44	13.54	13.96	18.46	7.09	15.32
A07378		-	2.007	1.00484	0.0148449	0.0424227	yes	up	55.53	61.84	77.24	149.08	169.77	125.67	64.87	148.173
A07387		-	2.236	1.16113	0.00282793	0.0114872	yes	up	12.81	6.66	3.79	15.61	17.74	19.07	7.75333	17.4733
A07393		-	2.381	1.2516	0.00121397	0.00587548	yes	up	15.07	12.48	4.84	29.56	27.21	21.62	10.7967	26.13
A07396		-	3.086	1.62556	1.32536e-05	0.000140717	yes	up	3.22	3.33	3.96	11.76	13.47	11.2	3.50333	12.1433
A07408		-	3.573	1.83694	0.000326109	0.00199816	yes	up	35.99	106.29	47.38	248.92	243.55	253.33	63.22	248.6
A07409		-	2.003	1.00217	0.000146056	0.00102781	yes	up	79.57	49.86	46.95	117.83	127.8	140.27	58.7933	128.633
A07417		-	2.435	1.28364	6.91847e-06	8.16487e-05	yes	up	35.58	25.07	23.11	89.42	69.8	61.55	27.92	73.59
A07419		-	4.61	2.20465	0.00111224	0.00547337	yes	up	44.9	10.67	5.19	93.86	97.49	74.09	20.2533	88.48
A07441		-	4.99	2.31899	4.06856e-17	4.62748e-15	yes	up	12.99	15.31	11.37	76.8	75.36	63.24	13.2233	71.8
A07447		-	2.129	1.08999	0.00678047	0.0228671	yes	up	3.39	3.18	1.95	5.98	7.34	6.21	2.84	6.51
A07455		-	6.286	2.65225	0.00628188	0.0215768	yes	up	15.65	1.42	0.59	35.42	35.02	30.04	5.88667	33.4933
A07480		-	2.427	1.27901	0.00133915	0.00634314	yes	up	28.51	54.14	31.2	90.35	102.3	110.8	37.95	101.15
A07499		-	3.458	1.79009	2.09705e-05	0.000206729	yes	up	1.22	1.88	1.14	4.23	6.96	4.79	1.41333	5.32667
A07502		-	3.711	1.89178	3.19532e-07	5.93351e-06	yes	up	2.26	1.67	0.71	5.54	5.73	6.26	1.54667	5.84333
A07512		-	2.541	1.34511	5.89213e-07	9.83716e-06	yes	up	105.79	71.38	78.56	245.75	243.61	216.14	85.2433	235.167
A07525		-	2.745	1.45658	3.10165e-07	5.79505e-06	yes	up	42.97	35.11	33.38	105.35	92.01	135.28	37.1533	110.88
A07526		-	2.544	1.34729	1.02912e-05	0.000114481	yes	up	3.65	2.36	1.59	7.89	6.63	5.53	2.53333	6.68333
A07552		-	2.314	1.21054	2.25705e-05	0.000219646	yes	up	71.27	47.44	48.86	121.06	158.57	142.69	55.8567	140.773
A07556		-	2.805	1.48793	0.0147093	0.0421278	yes	up	14.46	3.85	2.29	16.12	16.73	22.81	6.86667	18.5533
A07566		-	3.933	1.97581	7.88397e-09	2.24176e-07	yes	up	3.23	3.59	2.14	14.62	12.96	10.43	2.98667	12.67
A07567		-	3.576	1.8382	0.017192	0.0476063	yes	up	3.95	0.61	0.36	5.53	5.8	5.06	1.64	5.46333
A07569		-	2.184	1.1271	0.00923095	0.029318	yes	up	4.62	8.49	4.69	12.56	12.42	18.03	5.93333	14.3367
A07606		-	2.734	1.45109	0.000164552	0.00112916	yes	up	6.8	4.31	1.93	12.31	12.33	11.29	4.34667	11.9767
A07621		-	3.244	1.6976	0.0104688	0.0321593	yes	up	1.71	0.46	0.21	2.44	2.12	2.78	0.793333	2.44667
A07624		-	2.168	1.11669	8.83268e-05	0.000689859	yes	up	38.44	33.19	31.37	77.63	91.87	80.8	34.3333	83.4333
A07636		-	2.812	1.49151	0.00701265	0.0234072	yes	up	26.98	87.04	57.05	196.95	186.24	163.99	57.0233	182.393
A07638		-	4.038	2.01377	0.0117589	0.0352768	yes	up	3.42	0.45	0.34	4.82	5.96	5.17	1.40333	5.31667
A07644		-	7.98	2.99644	6.67186e-07	1.09977e-05	yes	up	4.55	2.36	0.77	15.9	18.07	28.97	2.56	20.98
A07658		-	2.66	1.41158	3.68212e-06	4.77259e-05	yes	up	5.64	3.61	2.14	9.94	10.62	10.52	3.79667	10.36
A07678		-	2.214	1.14685	6.93954e-05	0.00056428	yes	up	11.99	6.65	5.17	18.05	17.2	19.24	7.93667	18.1633
A07688		-	2.461	1.2993	0.0175646	0.0483908	yes	up	3.39	5.07	0.97	7.82	7.67	8.25	3.14333	7.91333
A07694		-	3.092	1.62851	9.10592e-12	4.20583e-10	yes	up	17.31	15.13	8.92	41.95	48.06	44.59	13.7867	44.8667
A07701		-	4.456	2.15571	0.00617863	0.0212871	yes	up	2.7	0.41	0.26	3.99	4.41	5.71	1.12333	4.70333
A07704		-	2.018	1.0127	0.00527142	0.018707	yes	up	8.29	9.9	10.4	23.62	21.43	19.74	9.53	21.5967
A07707		-	4.767	2.25304	4.11632e-06	5.24571e-05	yes	up	11.43	4.67	2.45	27.78	33.36	25.98	6.18333	29.04
A07722		-	7.862	2.97495	0.000877121	0.00449377	yes	up	0.16	0.81	0.12	3.06	3.23	3.14	0.363333	3.14333
A07724		-	21.288	4.41195	7.77633e-22	1.36071e-19	yes	up	6.4	2.51	3.8	83.12	81.85	133.48	4.23667	99.4833
A07725		-	3.541	1.8241	0.00867698	0.0278097	yes	up	0.67	0.3	0.18	0.89	1.83	1.46	0.383333	1.39333
A07732		-	3.721	1.89572	2.1751e-05	0.000212809	yes	up	6.59	2.76	3.12	12.13	13.16	23.02	4.15667	16.1033
A07735		-	2.913	1.54251	6.84565e-06	8.08943e-05	yes	up	64.19	92.12	70.9	257.69	261.82	216.79	75.7367	245.433
A07739		-	2.816	1.49368	1.07078e-07	2.30275e-06	yes	up	10.18	8.04	7.23	31.22	23.35	23.23	8.48333	25.9333
A07756		-	4.11	2.03906	0.0125472	0.0371657	yes	up	14.01	71.63	96.8	196.19	255.69	469.02	60.8133	306.967
A07773		-	2.248	1.16846	0.00206056	0.00891963	yes	up	7.11	3.19	2.43	10.26	9.99	8.86	4.24333	9.70333
A07776		-	2.557	1.35466	2.71519e-05	0.000257349	yes	up	18.33	22.76	13.81	46.86	41.66	63.57	18.3	50.6967
A07789		-	2.526	1.33684	0.00148715	0.00688687	yes	up	42.77	20.15	11.03	61.31	60.24	64.89	24.65	62.1467
A07794		-	2.895	1.53381	1.96182e-08	5.11479e-07	yes	up	4.07	3.05	1.94	8.62	10.1	8.69	3.02	9.13667
A07826		-	2.487	1.31416	0.0054755	0.0193107	yes	up	71.11	23.13	20.19	95.49	105.13	88.53	38.1433	96.3833
A07827		-	2.072	1.05098	0.00829646	0.0268264	yes	up	19.99	12.66	6.41	33.04	25.01	26.48	13.02	28.1767
A07828		-	2.786	1.47808	0.000113358	0.000842345	yes	up	6.65	3.54	1.92	11.32	11.47	11.15	4.03667	11.3133
A07830		-	2.845	1.50853	5.36791e-05	0.000456047	yes	up	1183.95	484.56	462.6	1981.88	2136.47	2186.91	710.37	2101.75
A07841		-	2.246	1.16709	0.00148727	0.00688687	yes	up	13.97	7.88	4.49	22.42	20.31	17.36	8.78	20.03
A07845		-	2.237	1.16184	0.000934152	0.00473265	yes	up	5.25	3.11	1.78	8.31	8.03	6.76	3.38	7.7
A07854		-	3.501	1.80787	5.3815e-13	3.07964e-11	yes	up	8.1	7.79	6.84	30.66	29.88	26.1	7.57667	28.88
A07855		-	3.506	1.80963	0.00964332	0.0303195	yes	up	43.17	10.45	4.29	63.63	67.03	62.3	19.3033	64.32
A07860		-	2.158	1.10951	5.17585e-05	0.000443157	yes	up	47.64	54.26	36.84	125.49	106.44	91.77	46.2467	107.9
A07877		-	2.871	1.5216	7.75272e-05	0.00061555	yes	up	12.29	10.29	3.85	27.95	26.63	22.4	8.81	25.66
A07902		-	2.006	1.00442	5.96869e-07	9.94672e-06	yes	up	1225	964.57	848.72	2232.33	2273.05	2133.04	1012.76	2212.81
A07915		-	3.382	1.75794	0.00300887	0.0120926	yes	up	3.2	1.19	0.45	5.3	4.47	5.98	1.61333	5.25
A07916		-	4.878	2.28643	0.000472809	0.00274368	yes	up	30.67	79.69	113.45	438.79	525.43	349.25	74.6033	437.823
A07924		-	27.817	4.79787	7.96522e-09	2.25781e-07	yes	up	0.06	0.03	0.05	1.23	1.72	1.11	0.0466667	1.35333
A07927		-	3.363	1.74973	0.00274005	0.0112103	yes	up	55.21	163.96	154.62	458.46	538.65	469.83	124.597	488.98
A07928		-	3.164	1.66175	4.21739e-06	5.33714e-05	yes	up	292.28	143.3	113.42	515.73	551.41	739.3	183	602.147
A07930		-	2.481	1.31076	0.0120167	0.0358375	yes	up	18.46	38.36	37.79	78.17	76.95	116.23	31.5367	90.45
A07939		-	2.331	1.22098	0.00248771	0.0103929	yes	up	15.48	26.13	21.48	61.78	52.87	50.52	21.03	55.0567
A07951		-	6.931	2.79315	4.2295e-05	0.000377667	yes	up	0.12	0.08	0.09	0.64	0.96	0.47	0.0966667	0.69
A07956		-	3.559	1.83153	3.90162e-09	1.16396e-07	yes	up	46.61	41.24	42.11	144.79	156.98	206.46	43.32	169.41
A07967		-	7.374	2.88253	1.40699e-05	0.000147321	yes	up	1.94	0.47	0.26	4.78	6.35	7.59	0.89	6.24
A07981		-	5.332	2.41465	3.16068e-05	0.000293759	yes	up	1.29	0.44	0.27	2.74	3.48	4.32	0.666667	3.51333
A07983		-	5.741	2.52118	2.56586e-07	4.90478e-06	yes	up	7.35	2.62	1.81	19.27	26.34	21.66	3.92667	22.4233
A07984		-	2.232	1.15843	0.00818474	0.026484	yes	up	15.18	29	24.25	59.82	55.97	57.42	22.81	57.7367
A07985		-	3.705	1.88934	0.0013916	0.00655052	yes	up	24.63	6.63	4.17	37.45	39.42	50.11	11.81	42.3267
A08009		-	8.119	3.02133	0.000274598	0.00174388	yes	up	0.04	0.6	0.23	3.28	2.11	2.6	0.29	2.66333
A08011		-	2.409	1.26826	0.0116132	0.0349317	yes	up	3.47	2.28	0.92	4.06	4.22	7.87	2.22333	5.38333
A08016		-	2.637	1.39881	0.000128109	0.000927336	yes	up	26.96	18.8	8.29	49.99	50.2	43.91	18.0167	48.0333
A08026		-	2.753	1.46106	0.000500828	0.00288786	yes	up	6.12	2.82	1.64	9.39	10.4	9.29	3.52667	9.69333
A08037		-	2.138	1.09632	0.0069845	0.0233358	yes	up	3.96	4.34	2.99	10.9	6.88	8.87	3.76333	8.88333
A08051		-	4.035	2.01256	0.00205616	0.0089133	yes	up	7.47	2.78	0.8	11.57	14.4	16.54	3.68333	14.17
A08058		-	2.467	1.3029	0.0176604	0.0486356	yes	up	2.91	0.97	0.6	3.76	3.99	3.1	1.49333	3.61667
A08070		-	2.295	1.19865	0.00116685	0.00566856	yes	up	22.64	15.59	6.91	37.44	30.87	36.57	15.0467	34.96
A08071		-	2.436	1.28454	1.09378e-05	0.000119763	yes	up	49.9	28.19	22.78	82.85	88.6	91.01	33.6233	87.4867
A08081		-	3.743	1.90419	0.00255468	0.01059	yes	up	2.76	0.92	0.35	5.86	3.93	4.71	1.34333	4.83333
A08120		-	5.678	2.50537	1.5207e-11	6.7497e-10	yes	up	27.13	30.8	26.97	199.98	209.15	123.3	28.3	177.477
A08124		-	4.699	2.23239	3.26783e-16	3.3409e-14	yes	up	3.12	2.99	2.51	13.46	13.07	17.39	2.87333	14.64
A08125		-	2.808	1.48939	8.83551e-06	0.000100493	yes	up	409.24	500.22	283.54	1015.99	1016.83	1566.5	397.667	1199.77
A08129		-	3.849	1.94431	0.000279858	0.00177081	yes	up	54.82	22.74	9.24	106.83	116.47	102.24	28.9333	108.513
A08136		-	4.211	2.07413	0.00548049	0.0193208	yes	up	34.85	7.72	2.8	58.25	63.24	57.63	15.1233	59.7067
A08146		-	20.367	4.34819	3.55121e-11	1.47545e-09	yes	up	0.17	0.55	0.56	12.13	11.82	6.53	0.426667	10.16
A08159		-	2.486	1.31359	0.000162818	0.00112064	yes	up	3.24	2.29	1.1	5.62	5.94	5.3	2.21	5.62
A08162		-	2.557	1.35456	1.48996e-05	0.000154409	yes	up	5.44	4.85	2.4	10.19	12.71	10.89	4.23	11.2633
A08165		-	4.153	2.05405	1.79234e-09	5.72227e-08	yes	up	17.81	28.61	16.24	99.83	88.42	95.41	20.8867	94.5533
A08171		-	2.006	1.00454	0.00781448	0.0255666	yes	up	33.11	19.78	27	57.44	71.63	46.95	26.63	58.6733
A08182		-	2.539	1.34413	1.98153e-10	7.35916e-09	yes	up	2.97	2.34	1.73	6.03	6.57	6.31	2.34667	6.30333
A08194		-	3.024	1.59651	0.0051281	0.0183334	yes	up	34.64	10.07	6.36	52.1	57.89	40.13	17.0233	50.04
A08200		-	2.718	1.44244	3.42831e-07	6.28915e-06	yes	up	6.51	4.76	3.25	15.19	15.03	11.17	4.84	13.7967
A08204		-	2.048	1.03412	0.00222597	0.00947782	yes	up	129.09	73.76	43.52	162.68	171.1	181.42	82.1233	171.733
A08219		-	5.547	2.47169	1.37201e-05	0.000144825	yes	up	53.68	197.64	101.75	710.03	726.48	759.29	117.69	731.933
A08227		-	8.619	3.1076	0.000274644	0.00174388	yes	up	12.05	3.73	34.68	152.66	171.45	219.14	16.82	181.083
A08231		-	2.86	1.51594	4.86073e-10	1.71426e-08	yes	up	69.95	45.9	39.66	143.22	153.57	177.08	51.8367	157.957
A08251		-	2.917	1.54464	0.00072504	0.00386929	yes	up	23.77	13.21	5.81	44.81	31.03	49.16	14.2633	41.6667
A08263		-	3.188	1.67258	3.77869e-05	0.000342453	yes	up	27.18	11.81	7.9	53.72	47.76	49.08	15.63	50.1867
A08267		-	3.623	1.85707	0.0105119	0.0322699	yes	up	72.61	13.05	7.87	102.56	122.36	96.1	31.1767	107.007
A08294		-	2.441	1.28723	0.0143572	0.0413738	yes	up	3.9	1.08	1.01	4.51	4.22	5.78	1.99667	4.83667
A08296		-	4.68	2.22647	0.0126666	0.0374441	yes	up	6.79	43.66	41.03	66.64	118.05	324.09	30.4933	169.593
A08309		-	2.354	1.23486	0.00144258	0.00673478	yes	up	9.13	8.86	11.38	24.91	24.33	29.35	9.79	26.1967
A08326		-	3.008	1.58893	0.0015184	0.00700604	yes	up	5.75	2.69	1.11	9.06	10.27	8.94	3.18333	9.42333
A08346		-	2.625	1.39242	2.74098e-05	0.000259254	yes	up	2.62	1.82	0.98	5.38	4.56	4.69	1.80667	4.87667
A08352		-	2.305	1.20483	0.00023805	0.00153292	yes	up	7.65	4.58	2.86	10.67	12.98	12.03	5.03	11.8933
A08364		-	3.908	1.96629	1.69671e-05	0.000172111	yes	up	2.09	0.87	0.66	4.39	6.28	3.58	1.20667	4.75
A08365		-	24.091	4.5904	0.00045964	0.00267993	yes	up	0.17	0	0	1.33	1.36	1.11	0.0566667	1.26667
A08366		-	3.771	1.91484	0.00193072	0.0084786	yes	up	0.96	0.56	0.94	3.69	2.1	4.61	0.82	3.46667
A08375		-	2.294	1.19809	0.000626422	0.00346283	yes	up	6.57	3.86	2.26	9.14	9.26	11.34	4.23	9.91333
A08384		-	2.074	1.05269	0.00524724	0.0186284	yes	up	12.65	5.93	5.35	16.21	18.26	17.97	7.97667	17.48
A08393		-	2.74	1.45437	5.92473e-08	1.36825e-06	yes	up	7.03	4.77	3.24	13.32	13.44	16.2	5.01333	14.32
A08394		-	3.549	1.82732	2.54376e-08	6.48337e-07	yes	up	3.94	3	1.47	10.62	9.19	10.95	2.80333	10.2533
A08400		-	2.09	1.06334	1.57343e-05	0.000161587	yes	up	11.47	10.46	6.1	21.16	22.28	18.09	9.34333	20.51
A08402		-	5.288	2.40267	0.0024655	0.0103335	yes	up	4.66	0.99	0.29	9.22	10.09	9.84	1.98	9.71667
A08409		-	7.169	2.8417	0.000732288	0.0038899	yes	up	0.87	0.9	0.05	3.67	5.45	3.5	0.606667	4.20667
A08410		-	3.022	1.59556	0.000751333	0.00396149	yes	up	6.19	3.78	1.31	11.54	11.89	10.43	3.76	11.2867
A08424		-	2.4	1.26287	0.0175076	0.0482879	yes	up	20.23	8.51	3.65	20.96	24.56	30.25	10.7967	25.2567
A08444		-	8.157	3.02796	5.49303e-10	1.92235e-08	yes	up	0.67	0.52	0.19	3.93	4.51	3.09	0.46	3.84333
A08465		-	3.219	1.6866	2.50443e-05	0.000240632	yes	up	567.68	433.77	215.19	1632.23	1523.63	871.35	405.547	1342.4
A08467		-	3.402	1.76633	0.00976094	0.0305626	yes	up	17.72	5.69	1.66	27.73	28.66	24.26	8.35667	26.8833
A08469		-	4.086	2.03077	2.42899e-06	3.37425e-05	yes	up	4.35	1.86	1.22	10.01	8.93	11.55	2.47667	10.1633
A08486		-	2.65	1.4062	4.38835e-05	0.000389557	yes	up	5.59	3.26	1.89	9.04	10.19	9.77	3.58	9.66667
A08502		-	3.133	1.64777	0.00133918	0.00634314	yes	up	6.33	2.01	1.45	8.94	11.13	10.18	3.26333	10.0833
A08518		-	2.657	1.40982	0.00476692	0.017315	yes	up	31.1	11.13	6.83	38.29	41.13	49.19	16.3533	42.87
A08519		-	3.119	1.64129	0.000751459	0.00396149	yes	up	1.46	2.85	1.82	9.29	7.36	4.54	2.04333	7.06333
A08522		-	2.03	1.02143	0.011456	0.0345383	yes	up	19.63	10.8	5.49	26.44	26.36	20.36	11.9733	24.3867
A08527		-	4.47	2.16014	0.00330038	0.0129273	yes	up	43.45	7.02	4.73	77.77	75.22	80.19	18.4	77.7267
A08541		-	4.222	2.07784	0.000697012	0.00375051	yes	up	1.37	0.54	0.21	2.7	3.1	2.97	0.706667	2.92333
A08558		-	6.001	2.58522	2.94e-05	0.0002755	yes	up	1.48	0.44	0.2	4.19	4.31	3.67	0.706667	4.05667
A08568		-	4.769	2.25383	5.02105e-13	2.90997e-11	yes	up	161.76	119.85	125.51	562.45	685	864.92	135.707	704.123
A08572		-	2.372	1.24624	0.000378587	0.00226331	yes	up	127.45	111.17	44.42	216.06	226.53	243.43	94.3467	228.673
A08575		-	3.203	1.67937	0.00694229	0.023215	yes	up	1220.45	310.56	178.89	1658.26	1587.25	2040.87	569.967	1762.13
A08579		-	2.663	1.41299	0.002527	0.0105136	yes	up	56.18	25.18	12.92	71.62	81.59	97.12	31.4267	83.4433
A08584		-	2.859	1.51551	0.000230476	0.00149048	yes	up	132.5	49.04	44.71	223.36	228.33	205.55	75.4167	219.08
A08595		-	8.079	3.01416	5.84492e-12	2.75559e-10	yes	up	2.51	1.58	0.65	11.23	11.25	15.93	1.58	12.8033
A08601		-	2.438	1.28553	0.00535586	0.0189549	yes	up	57.69	25.17	13.75	76	90.21	67.77	32.2033	77.9933
A08608		-	2.593	1.37486	0.000330994	0.00202536	yes	up	18.91	11.39	7.02	34.3	41.04	23.78	12.44	33.04
A08629		-	2.778	1.47402	3.78902e-07	6.80005e-06	yes	up	3.75	2.62	1.53	6.93	7.39	8.28	2.63333	7.53333
A08634		-	3.319	1.73057	2.8479e-12	1.43962e-10	yes	up	1.8	1.33	1.27	5.24	4.85	5.6	1.46667	5.23
A08636		-	2.911	1.54156	0.00150289	0.00695209	yes	up	61.32	105	120.56	291.2	335.79	339.07	95.6267	322.02
A08641		-	2.265	1.17932	0.000195456	0.00130195	yes	up	44.18	51.99	42.33	98.98	107.39	139.38	46.1667	115.25
A08647		-	6.088	2.60587	2.15136e-15	1.9773e-13	yes	up	6.52	3.73	2.42	25.69	24.66	29.21	4.22333	26.52
A08648		-	3.02	1.59443	4.15341e-06	5.27819e-05	yes	up	3.37	4.56	2.01	11.58	9.29	10.99	3.31333	10.62
A08652		-	79.448	6.31194	6.74681e-05	0.00055107	yes	up	0	0	0	0.3	0.36	0.82	0	0.493333
A08663		-	3.429	1.77795	0.00660835	0.0224029	yes	up	19.68	4.76	2.47	28.08	30.99	28.72	8.97	29.2633
A08672		-	2.145	1.10073	4.41623e-05	0.00039165	yes	up	47.35	57.18	34.29	107.76	94.27	118.24	46.2733	106.757
A08676		-	2.125	1.08754	5.24402e-05	0.000447611	yes	up	16.07	10.37	8.06	29.15	24.21	24.18	11.5	25.8467
A08680		-	2.529	1.33852	0.0113678	0.0343185	yes	up	18.73	28.65	41.73	78.57	95.3	91.76	29.7033	88.5433
A08694		-	7.129	2.83376	1.20177e-05	0.000129714	yes	up	0.65	2.13	0.64	10.55	10.96	4.78	1.14	8.76333
A08705		-	4.655	2.21886	0.0169029	0.04712	yes	up	0.87	0.2	0.03	2.07	1.24	1.43	0.366667	1.58
A08707		-	3.75	1.90707	1.68126e-05	0.000171116	yes	up	7.85	5.45	1.88	19.63	19.64	18.05	5.06	19.1067
A08717		-	8.825	3.14151	2.91591e-13	1.74552e-11	yes	up	100.71	52.25	25.35	496.68	599.18	473.48	59.4367	523.113
A08731		-	5.321	2.4117	0.0125035	0.0370827	yes	up	0.2	0.03	0.02	0.48	0.55	0.24	0.0833333	0.423333
A08735		-	3.23	1.69152	0.00953351	0.030099	yes	up	4.03	1.1	0.6	4.54	6.33	7.07	1.91	5.98
A08763		-	2.546	1.34813	0.00259275	0.0107282	yes	up	14.86	5.33	4.08	20.67	20.43	20.57	8.09	20.5567
A08765		-	2.392	1.25831	0.000204229	0.00134951	yes	up	13.8	7.64	5.06	24.5	21.86	18.48	8.83333	21.6133
A08769		-	2.069	1.04866	0.00663756	0.0224768	yes	up	4.03	1.83	1.35	4.37	5.23	5.52	2.40333	5.04
A08777		-	2.219	1.15014	0.0169713	0.0472526	yes	up	3.6	5.92	6.79	12.59	13.45	15.74	5.43667	13.9267
A08778		-	2.034	1.02428	0.00283809	0.0115131	yes	up	10.7	7.54	3.65	16.52	14.9	14.18	7.29667	15.2
A08779		-	5.154	2.36567	0.00188246	0.00830675	yes	up	31.04	5.77	2.71	74.98	64.09	53.8	13.1733	64.29
A08795		-	3.695	1.8856	4.06147e-08	9.77653e-07	yes	up	20.25	10.76	7.09	45.51	44.43	53.66	12.7	47.8667
A08803		-	6.295	2.65428	1.23959e-13	8.11443e-12	yes	up	2.57	1.98	1.68	12.39	18.3	11.3	2.07667	13.9967
A08820		-	2.234	1.15988	0.000280408	0.00177306	yes	up	7.17	8.46	4.03	13.86	14.09	18.32	6.55333	15.4233
A08829		-	4.741	2.24508	1.2919e-06	1.91866e-05	yes	up	23.15	12.12	4.93	65.21	63.63	59.5	13.4	62.78
A08834		-	5.591	2.48323	8.22213e-09	2.32339e-07	yes	up	1.42	1.39	0.46	4.97	6.1	7.52	1.09	6.19667
A08835		-	2.141	1.09844	0.000341242	0.0020769	yes	up	116.24	60.05	62.93	175.33	168.51	204.63	79.74	182.823
A08838		-	5.141	2.36216	1.55773e-07	3.19951e-06	yes	up	3.72	1.89	3.59	15.72	20.09	17.08	3.06667	17.63
A08872		-	2.55	1.35057	8.33375e-05	0.000654899	yes	up	18.72	12.78	6.27	35.32	33.23	29.85	12.59	32.8
A08879		-	6.844	2.77492	7.66141e-13	4.19947e-11	yes	up	811.74	1193.63	1101.56	7725.73	8803.53	8356.2	1035.64	8295.15
A08881		-	2.281	1.18984	7.97743e-06	9.22321e-05	yes	up	23.43	14.79	10.07	38.01	36.45	39.74	16.0967	38.0667
A08891		-	4.215	2.07547	0.00101417	0.00507511	yes	up	16.46	8.24	1.84	39.17	35.03	37.87	8.84667	37.3567
A08896		-	2.202	1.13883	0.00172567	0.00776552	yes	up	4.02	2.12	1.33	5.61	5.97	5.13	2.49	5.57
A08899		-	2.652	1.4071	0.00248592	0.0103929	yes	up	4.51	2.65	0.98	6.54	7.19	7.68	2.71333	7.13667
A08915		-	5.58	2.48035	9.46157e-11	3.72688e-09	yes	up	1.27	1.1	0.43	5.41	4.36	6.22	0.933333	5.33
A08916		-	4.109	2.03879	0.000134022	0.000959456	yes	up	0.34	0.18	0.21	0.97	1.21	0.96	0.243333	1.04667
A08917		-	4.043	2.01552	1.8343e-13	1.17537e-11	yes	up	4.06	3.86	2.78	17.41	16.46	12.5	3.56667	15.4567
A08920		-	2.018	1.01327	0.00661901	0.0224307	yes	up	28.93	15.17	9.24	39.43	37.97	32.43	17.78	36.61
A08922		-	2.969	1.56993	9.00238e-08	1.98817e-06	yes	up	2.82	2.26	1.31	7.54	6.6	5.67	2.13	6.60333
A08933		-	4.571	2.19243	0.00967006	0.0303755	yes	up	9.11	1.3	0.57	15.3	16.21	15.18	3.66	15.5633
A08948		-	23.637	4.56295	0.000280926	0.0017751	yes	up	0	0.06	0.05	1.14	0.82	1.09	0.0366667	1.01667
A08954		-	4.039	2.01401	3.28002e-05	0.000302994	yes	up	3.87	1.3	1.06	9.11	7.8	8.46	2.07667	8.45667
A08960		-	2.27	1.18259	0.0138237	0.0402115	yes	up	7.64	2.92	1.85	10.99	8.61	8.42	4.13667	9.34
A08970		-	2.168	1.11657	0.0123035	0.0365609	yes	up	13.28	7.05	3.05	17.83	16.62	15.89	7.79333	16.78
A08983		-	8.096	3.01721	5.6563e-16	5.43095e-14	yes	up	4.11	3.74	4.95	35.93	39.22	41.41	4.26667	38.8533
A08989		-	4.37	2.12749	0.000799991	0.0041786	yes	up	4.14	0.9	0.69	7.27	7.21	9.65	1.91	8.04333
A08991		-	2.08	1.05639	0.00328559	0.012886	yes	up	6.59	3.17	2.28	8.81	7.8	8.88	4.01333	8.49667
A08994		-	3.299	1.72211	0.000110017	0.000823225	yes	up	0.96	1.35	0.39	2.93	2.84	3.41	0.9	3.06
A08997		-	2.62	1.38933	0.00140677	0.00660539	yes	up	37.82	38.09	50.38	145.25	140.24	91.78	42.0967	125.757
A08999		-	2.129	1.09037	0.000138873	0.000984884	yes	up	7.06	7.9	3.82	14.97	13.66	13.45	6.26	14.0267
A09000		-	2.888	1.53021	7.49055e-08	1.69966e-06	yes	up	34.26	34.04	32.41	114.72	110.49	98.18	33.57	107.797
A09019		-	9.916	3.30972	0.00194447	0.00852662	yes	up	0	0.11	0.52	2.85	2.27	3.15	0.21	2.75667
A09031		-	2.634	1.39718	0.00734808	0.0242951	yes	up	1.45	1.12	0.28	2.67	2.54	2.28	0.95	2.49667
A09035		-	4.67	2.22338	7.58785e-07	1.21126e-05	yes	up	228.31	97.88	62.86	461.07	639.93	718.73	129.683	606.577
A09038		-	2.841	1.50636	9.94062e-05	0.000758806	yes	up	391.39	502.45	531.92	1706.54	1581.48	1464.08	475.253	1584.03
A09070		-	2.099	1.06981	0.0112109	0.033946	yes	up	11.79	7.06	3.24	16.17	15.71	15.79	7.36333	15.89
A09073		-	5.011	2.32502	1.82806e-08	4.83533e-07	yes	up	4.45	2.06	1.3	12.74	13.23	13.78	2.60333	13.25
A09077		-	4.13	2.04624	0.0151075	0.0430378	yes	up	4.98	0.63	0.34	7.74	7.51	7.35	1.98333	7.53333
A09092		-	5.28	2.40063	5.67029e-16	5.43095e-14	yes	up	6.29	4.34	4.37	27.18	34.06	23.81	5	28.35
A09093		-	2.531	1.3395	0.00127191	0.00610074	yes	up	12.01	5.32	3.99	18.5	21.93	14.39	7.10667	18.2733
A09096		-	2.616	1.38754	0.00539628	0.0190757	yes	up	10.06	3.42	2.54	14.63	16.01	11.06	5.34	13.9
A09105		-	4.878	2.2864	0.000507935	0.00291907	yes	up	0.36	0.27	0.11	0.85	1.83	0.99	0.246667	1.22333
A09123		-	3.802	1.92661	0.00397289	0.0149069	yes	up	8.01	1.98	0.92	12.06	12.92	14.31	3.63667	13.0967
A09130		-	6.638	2.73071	0.00235696	0.0099333	yes	up	67.18	6.66	3.92	163.7	161.99	153.84	25.92	159.843
A09134		-	3.296	1.72072	0.0065411	0.0222495	yes	up	66.89	29.12	15.57	141.09	175.81	47.82	37.1933	121.573
A09149		-	27.61	4.78714	4.24093e-05	0.000377946	yes	up	0	0.12	0.69	12.82	11.07	5.95	0.27	9.94667
A09150		-	4.664	2.22158	4.94078e-05	0.000426934	yes	up	5.37	3.79	1.31	20.33	19.16	10.71	3.49	16.7333
A09153		-	2.715	1.44108	0.00666337	0.0225313	yes	up	3.11	1.32	0.56	4.36	4	4.92	1.66333	4.42667
A09161		-	19.176	4.26124	7.49942e-06	8.75959e-05	yes	up	0	0.28	0.34	2.93	7.64	3.85	0.206667	4.80667
A09221		-	2.244	1.16588	0.000636381	0.0035051	yes	up	21.06	31.7	16.77	64.74	54.3	49.4	23.1767	56.1467
A09241		-	5.959	2.57497	5.8401e-06	7.01969e-05	yes	up	8.35	26.98	19.13	120.17	142.65	107.16	18.1533	123.327
A09247		-	2.852	1.51193	0.000722319	0.00385983	yes	up	36.24	17.17	8.49	59.97	61.51	53.74	20.6333	58.4067
A09256		-	7.051	2.81778	2.57132e-13	1.55976e-11	yes	up	1.12	1.58	1.41	9.63	10.97	11.78	1.37	10.7933
A09257		-	76.407	6.25562	4.05003e-05	0.000364503	yes	up	0	0	0	0.63	0.37	0.33	0	0.443333
A09268		-	2.504	1.32434	0.00655105	0.0222584	yes	up	25.56	10.64	5.29	35.82	34.46	31.95	13.83	34.0767
A09270		-	14.149	3.82264	2.46771e-07	4.74362e-06	yes	up	3.75	0.47	0.71	28.62	25.47	15.72	1.64333	23.27
A09274		-	3.017	1.59294	0.00123519	0.00596024	yes	up	3.84	8.81	7.22	24.29	19.99	24.1	6.62333	22.7933
A09319		-	2.572	1.36277	0.00394039	0.0148094	yes	up	5.71	3.27	1.18	8.71	8.3	8.82	3.38667	8.61
A09348		-	2.838	1.50467	8.26125e-05	0.000650815	yes	up	1.66	1	0.73	2.37	3.2	4.38	1.13	3.31667
A09359		-	10.068	3.33175	4.61776e-32	5.25212e-29	yes	up	10.97	9.73	7.02	78.74	113.19	107.41	9.24	99.78
A09360		-	5.037	2.33262	2.62716e-08	6.64015e-07	yes	up	41.87	26.41	46.76	203.25	219.56	230.58	38.3467	217.797
A09361		-	3.178	1.66804	0.00252388	0.0105102	yes	up	8.62	3.43	1.4	14.48	12.59	14.61	4.48333	13.8933
A09370		-	2.301	1.2025	0.014139	0.0409064	yes	up	4.47	2.14	0.9	5.97	5.52	5.59	2.50333	5.69333
A09381		-	2.121	1.08497	1.44324e-06	2.1215e-05	yes	up	4.76	3.65	3.37	8.62	9.47	8.74	3.92667	8.94333
A09382		-	2.945	1.55833	0.00485377	0.0175674	yes	up	30.52	12.81	4.98	39.03	45.54	54.25	16.1033	46.2733
A09385		-	5.447	2.44556	3.98743e-05	0.000359224	yes	up	27.89	88.33	20.64	239.6	244.93	307.93	45.62	264.153
A09394		-	9.693	3.27702	0.00140478	0.00660539	yes	up	0.3	1.25	4.16	12.3	13.97	45.34	1.90333	23.87
A09396		-	2.409	1.26855	0.0138031	0.0401901	yes	up	362.04	127.11	73.28	391.14	462.27	479.1	187.477	444.17
A09399		-	2.694	1.42963	0.00119722	0.00580057	yes	up	53.98	25.54	16.66	69.99	72.4	119.48	32.06	87.29
A09402		-	2.392	1.25805	7.87985e-05	0.000624554	yes	up	7.14	5.14	2.71	10.76	12.89	13.16	4.99667	12.27
A09411		-	3.066	1.61642	7.58102e-07	1.21126e-05	yes	up	4.44	5.66	2.56	12.91	13.82	14.38	4.22	13.7033
A09442		-	2.277	1.18733	6.53154e-05	0.000536511	yes	up	6.51	4.64	2.53	10.29	10.75	11.02	4.56	10.6867
A09445		-	6.147	2.61993	0.00016069	0.0011085	yes	up	14.4	2.91	1.67	38.25	39	33.34	6.32667	36.8633
A09459		-	3.417	1.77276	2.70098e-10	9.90977e-09	yes	up	10.5	8.75	4.41	29.35	27.32	26.96	7.88667	27.8767
A09468		-	4.07	2.02513	1.82256e-20	2.67475e-18	yes	up	125.18	129.26	85.16	537.22	490.27	454.95	113.2	494.147
A09486		-	2.113	1.07912	0.00281205	0.011438	yes	up	17.09	10.1	5.26	23.77	23.55	22.01	10.8167	23.11
A09500		-	6.567	2.71516	2.69468e-11	1.14574e-09	yes	up	17.48	15.9	19.9	130.84	164.5	96.49	17.76	130.61
A09505		-	2.037	1.02641	0.00407135	0.0151825	yes	up	9.12	4.3	5.52	12.81	15.83	12.35	6.31333	13.6633
A09514		-	3.867	1.95137	9.30191e-09	2.59626e-07	yes	up	3.66	2.92	1.87	13.57	11.97	9.02	2.81667	11.52
A09527		-	3.48	1.79899	0.0129627	0.0381708	yes	up	150.25	28.84	15.11	208.28	196.01	232.85	64.7333	212.38
A09530		-	3.942	1.97896	1.33916e-05	0.000141687	yes	up	1.67	2.09	0.56	5.25	5.97	6.22	1.44	5.81333
A09555		-	2.379	1.25059	0.00439228	0.0162066	yes	up	5.59	3.92	1.62	10.22	6.05	10.49	3.71	8.92
A09572		-	2.358	1.23737	7.10816e-08	1.62098e-06	yes	up	14.4	11.09	7.37	29.36	27.29	24.8	10.9533	27.15
A09575		-	2.555	1.35321	1.51654e-06	2.22206e-05	yes	up	12.89	7.53	6.5	24.32	25.2	23.19	8.97333	24.2367
A09576		-	6.687	2.74128	0.000385833	0.00230209	yes	up	17.07	2.88	1.52	43.88	44.03	51.26	7.15667	46.39
A09587		-	2.553	1.35241	0.00125061	0.00601442	yes	up	6.22	2.49	1.85	9.2	9.06	8.85	3.52	9.03667
A09602		-	2.544	1.34738	0.00457672	0.016758	yes	up	16.1	8.27	3.43	27.15	20.52	22.54	9.26667	23.4033
A09617		-	2.254	1.17272	0.00857734	0.0275583	yes	up	20.48	8.99	5.34	29.61	27.43	21.5	11.6033	26.18
A09629		-	4.338	2.11707	0.000593133	0.00331099	yes	up	4	1.3	0.53	8.24	8.43	7.62	1.94333	8.09667
A09630		-	2.944	1.55798	1.54564e-05	0.000159454	yes	up	4.35	4.95	3.28	17.01	13.3	9.84	4.19333	13.3833
A09636		-	3.082	1.62392	1.60798e-05	0.000164686	yes	up	4.49	2.04	2.05	8.99	7.58	11.04	2.86	9.20333
A09663		-	6.121	2.61383	0.00877496	0.0280298	yes	up	0.65	0.05	0.03	1.2	1.09	1.74	0.243333	1.34333
A09666		-	7.297	2.86738	3.53546e-07	6.421e-06	yes	up	2.72	0.85	0.48	10.15	10.18	8.47	1.35	9.6
A09683		-	4.295	2.10264	0.00219306	0.00936398	yes	up	431.06	77.7	59.66	738.88	912.34	672.77	189.473	774.663
A09685		-	2.836	1.5039	0.0138145	0.0402106	yes	up	12.55	3.75	1.77	16.77	17.02	15.67	6.02333	16.4867
A09700		-	3.887	1.95875	0.00221482	0.00943943	yes	up	2.23	0.65	2.62	8.79	9.41	6.21	1.83333	8.13667
A09711		-	2.455	1.29583	0.00283101	0.0114894	yes	up	3.09	1.76	0.94	5.32	5.43	3.65	1.93	4.8
A09722		-	2.156	1.10858	0.00364484	0.0139639	yes	up	2.89	1.29	1.02	4.05	3.6	3.79	1.73333	3.81333
A09779		-	3.428	1.77757	0.00249878	0.0104343	yes	up	3.55	1.55	0.56	5.93	5.97	7.39	1.88667	6.43
A09789		-	2.621	1.39005	0.000167419	0.00114198	yes	up	24.73	13.51	10.2	43.56	54.8	32.52	16.1467	43.6267
A09798		-	2.116	1.08146	0.00927625	0.0294298	yes	up	6.68	3.76	1.69	8.68	8.66	8.26	4.04333	8.53333
A09801		-	6.585	2.71914	1.63003e-11	7.16503e-10	yes	up	33.75	25.63	18.52	255.04	179.28	108.32	25.9667	180.88
A09803		-	3.862	1.94941	0.0104071	0.0320054	yes	up	11.72	94.8	27.14	207.71	207.23	153.44	44.5533	189.46
A09804		-	8.191	3.03401	1.2458e-11	5.61165e-10	yes	up	2.42	1.1	2.06	19.29	14.11	17.36	1.86	16.92
A09805		-	7.047	2.81706	4.68982e-05	0.000409527	yes	up	0.21	0.23	0.11	1.01	0.87	2.2	0.183333	1.36
A09810		-	2.309	1.20752	2.8123e-08	7.03448e-07	yes	up	18.57	19.27	12.17	40.86	41.7	40.98	16.67	41.18
A09813		-	3.223	1.68835	0.000805749	0.00419903	yes	up	63.36	129.11	132.96	428.57	418.65	365.72	108.477	404.313
A09856		-	3.683	1.88096	0.000391635	0.00233213	yes	up	12.43	8.26	2.25	21.91	31.81	29.25	7.64667	27.6567
A09858		-	2.347	1.23097	0.0010402	0.00518549	yes	up	25.04	13.28	8.61	39.62	35.63	41.2	15.6433	38.8167
A09865		-	2.525	1.33629	0.0137307	0.0400436	yes	up	1.06	2.81	1.11	3.6	4.12	5.94	1.66	4.55333
A09886		-	2.613	1.38566	4.21388e-06	5.33714e-05	yes	up	17.64	8.95	8.8	34.19	31.78	31.06	11.7967	32.3433
A09887		-	2.861	1.51629	0.000313911	0.00194305	yes	up	5.7	7.33	3.96	22.95	18.29	10.95	5.66333	17.3967
A09889		-	5.493	2.4576	3.41108e-08	8.41122e-07	yes	up	7.26	3.01	1.8	23.14	21.49	21.32	4.02333	21.9833
A09893		-	2.019	1.01379	7.78129e-06	9.01936e-05	yes	up	14.54	12.37	7.87	23.67	23.73	26.93	11.5933	24.7767
A09897		-	2.378	1.24976	0.00774639	0.0253632	yes	up	11.45	4.78	2.57	14.81	13.73	15.66	6.26667	14.7333
A09901		-	2.729	1.44864	0.00238575	0.010036	yes	up	75.17	153.86	129.03	441.19	370.52	300.23	119.353	370.647
A09904		-	5.493	2.45758	0.0143168	0.0412765	yes	up	0.7	0.59	0.43	0.74	2.12	7.46	0.573333	3.44
A09908		-	3.748	1.90598	0.00182199	0.00810278	yes	up	11.43	3.52	1.65	20	23.59	16.15	5.53333	19.9133
A09911		-	3.742	1.90384	6.3341e-07	1.0498e-05	yes	up	19.94	10.86	6.34	39.31	55.47	45.53	12.38	46.77
A09912		-	2.611	1.38471	3.64662e-09	1.09147e-07	yes	up	7.61	5.11	3.9	16.07	14.03	15.46	5.54	15.1867
A09917		-	7.914	2.9844	4.54907e-08	1.08356e-06	yes	up	324.91	565.51	801.74	5034.57	5187	5588.36	564.053	5269.98
A09918		-	9.519	3.25084	1.04291e-07	2.2594e-06	yes	up	6.35	2.33	0.81	26.93	33.91	26.1	3.16333	28.98
A09925		-	3.545	1.82586	0.000134716	0.000963212	yes	up	27.27	10.45	12.56	66.3	81.23	37.71	16.76	61.7467
A09937		-	3.664	1.87339	0.000340287	0.00207275	yes	up	5.8	11.78	13.25	41.81	44.89	44.82	10.2767	43.84
A09940		-	4.709	2.23544	0.000601609	0.00334803	yes	up	8.14	2.45	1.35	23.04	21.6	10.19	3.98	18.2767
A09941		-	3.191	1.67405	0.000687836	0.00370771	yes	up	7.28	2.95	1.51	11.88	13.07	11.9	3.91333	12.2833
A09956		-	2.036	1.02573	0.00260857	0.0107741	yes	up	4.82	4.81	2.07	7.55	7.48	9.69	3.9	8.24
A09963		-	2.261	1.17707	2.56424e-05	0.000245208	yes	up	14.22	11.55	6.2	24.85	22.22	27.92	10.6567	24.9967
A09969		-	2.089	1.06268	0.00504829	0.0181058	yes	up	74.48	33.13	24.02	93.7	92.65	92.65	43.8767	93
A09973		-	2.002	1.00177	0.000148087	0.0010349	yes	up	12.65	9.68	5.8	21.97	19.19	17.54	9.37667	19.5667
A09978		-	2.907	1.53935	0.00318394	0.012585	yes	up	5.44	9.96	10.99	22.67	36.45	29.55	8.79667	29.5567
A09986		-	3.258	1.704	8.20608e-07	1.29856e-05	yes	up	32.42	32.57	37.64	120.46	133.72	120.04	34.21	124.74
A09988		-	3.654	1.86939	5.32484e-08	1.2552e-06	yes	up	20.55	13.02	7.09	43.39	50.28	57.49	13.5533	50.3867
A09989		-	29.43	4.87923	0.00956551	0.0301687	yes	up	0	0	0	0.18	0.18	0.09	0	0.15
A10010		-	2.037	1.02672	0.00504038	0.0180917	yes	up	5.43	2.79	1.87	6.72	6.3	7.95	3.36333	6.99
A10036		-	3.016	1.59246	5.70396e-07	9.59341e-06	yes	up	5.11	3.67	2.3	11.65	13.9	9.14	3.69333	11.5633
A10039		-	2.414	1.27151	0.0012829	0.0061373	yes	up	3.63	2.81	1.3	7.09	7.3	4.78	2.58	6.39
A10040		-	5.509	2.46172	0.0081545	0.0264143	yes	up	2.33	0.29	0.09	4.54	4.19	4.9	0.903333	4.54333
A10046		-	2.446	1.29026	0.00366545	0.0140075	yes	up	16.3	6.91	4.06	20.74	23.1	22.48	9.09	22.1067
A10065		-	5.652	2.49865	3.04168e-05	0.000284151	yes	up	8.76	6.7	1.18	31.37	30.93	29.88	5.54667	30.7267
A10069		-	5.404	2.43407	0.00721105	0.0238941	yes	up	0.25	0.04	0.07	0.61	0.54	0.83	0.12	0.66
A10083		-	6.482	2.69653	0.00715495	0.0237602	yes	up	1.58	0.24	0.03	3.21	3.69	4.04	0.616667	3.64667
A10084		-	2.68	1.42224	2.83095e-05	0.000266654	yes	up	5.69	4.2	1.91	11	10.44	10.77	3.93333	10.7367
A10085		-	2.775	1.47224	0.000974982	0.00490402	yes	up	30.45	12.67	7.57	47.15	45.43	48.18	16.8967	46.92
A10091		-	2.772	1.47092	0.000132512	0.000949394	yes	up	4.92	2.29	1.6	8.68	8.8	7.24	2.93667	8.24
