# Supplementary material for: Transcriptome analysis of Rhizopus oryzae seed pellet formation using triethanolamine
Source: Biotechnol Biofuels. 2021 Dec 4;14:230. doi: 10.1186/s13068-021-02081-y (PMC8645130; doi:10.1186/s13068-021-02081-y)
Supplement: Supplementary file 3 — Additional file 3. Table S2. Downregulated DEGs. [file 13068_2021_2081_MOESM3_ESM.xls]

## Sheet: 表达差异详情表
Gene_id	Gene name	Gene description	FC(test/Control)	Log2FC(test/Control)	Pvalue	Padjust	Significant	Regulate	Control1	Control2	Control3	test1	test2	test3	Control	test
A00008		-	0.103	-3.27732	0.000158031	0.00109353	yes	down	1.35	1.3	2.63	0.22	0.14	0.28	1.76	0.213333
A00011		-	0.337	-1.57118	0.000899923	0.00458221	yes	down	3.87	7.58	6.53	2.41	1.98	2.49	5.99333	2.29333
A00018		-	0.14	-2.83278	0.00110643	0.00545068	yes	down	923.48	102.65	107.08	69.22	61.58	20.78	377.737	50.5267
A00019		-	0.402	-1.31639	0.011387	0.0343536	yes	down	3.38	4.45	2.7	1.93	1.85	0.82	3.51	1.53333
A00025		-	0.025	-5.32688	0.00236698	0.00996628	yes	down	0	3.13	5.29	0	0.12	0.15	2.80667	0.09
A00028		-	0.241	-2.05473	0.00548759	0.0193383	yes	down	58.44	233.1	323.9	54.01	51.65	77.21	205.147	60.9567
A00030		-	0.379	-1.40029	0.0141061	0.0408574	yes	down	76.92	159.52	152.22	59.87	76.63	32.92	129.553	56.4733
A00035		-	0.06	-4.06571	0.0166471	0.0466642	yes	down	0.39	0.12	0.3	0	0	0.05	0.27	0.0166667
A00052		-	0.243	-2.03864	0.00232053	0.00980701	yes	down	46.39	137.92	170.48	29.2	33.15	45.51	118.263	35.9533
A00066		-	0.198	-2.33777	0.000136314	0.000971274	yes	down	13.74	34.25	42.05	7.41	7.87	5.88	30.0133	7.05333
A00078		-	0.361	-1.46875	0.000638364	0.00351177	yes	down	65.29	96.41	103.62	35.83	39.54	34.63	88.44	36.6667
A00079		-	0.306	-1.70946	0.00090578	0.00460173	yes	down	11.68	11.65	12.54	3.62	2.16	6.47	11.9567	4.08333
A00097		-	0.303	-1.72406	0.0174486	0.0481835	yes	down	16.13	62.82	83.7	18.64	18.08	23.68	54.2167	20.1333
A00101		-	0.456	-1.13223	0.0109574	0.0333227	yes	down	220.39	331.9	375.86	167.1	163.94	169	309.383	166.68
A00102		-	0.115	-3.1245	1.12881e-05	0.00012286	yes	down	4.5	14.54	20.14	1.8	1.59	2.07	13.06	1.82
A00105		-	0.315	-1.66723	0.000870104	0.0044704	yes	down	2590.55	5099.87	5483.23	1699.97	1620.99	1600.91	4391.22	1640.62
A00109		-	0.351	-1.51238	0.000293691	0.00183536	yes	down	2.68	2.97	2.34	0.85	1.02	1.2	2.66333	1.02333
A00114		-	0.258	-1.95559	0.000111035	0.000828124	yes	down	20.68	29.86	39.05	10.65	6.89	9.44	29.8633	8.99333
A00115		-	0.381	-1.39114	0.000147473	0.0010322	yes	down	6.61	8.12	7.01	3.34	2.44	3.43	7.24667	3.07
A00116		-	0.198	-2.33647	7.66339e-05	0.000610588	yes	down	39.95	88.11	116.73	20.4	20.02	17.38	81.5967	19.2667
A00118		-	0.036	-4.80454	1.81558e-05	0.00018234	yes	down	8.45	169.59	215.43	2.82	2.92	12.52	131.157	6.08667
A00144		-	0.239	-2.06602	4.86064e-05	0.000421209	yes	down	181.39	460.62	346.38	81.04	87.09	105.27	329.463	91.1333
A00147		-	0.011	-6.55443	1.51958e-08	4.09073e-07	yes	down	17.52	12.07	0.77	0	0.19	0.12	10.12	0.103333
A00165		-	0.14	-2.83714	0.00503305	0.0180796	yes	down	56.58	5.36	1.81	2.74	3.1	2.27	21.25	2.70333
A00166		-	0.323	-1.63066	0.0115846	0.0348688	yes	down	6.47	19.92	23.8	6.79	6.03	6.51	16.73	6.44333
A00172		-	0.116	-3.10581	6.31144e-05	0.000522513	yes	down	7.71	36.45	50.51	4.46	3.91	5.12	31.5567	4.49667
A00179		-	0.288	-1.79436	0.00620483	0.0213451	yes	down	10.2	31.15	38.88	9.53	8.64	9.63	26.7433	9.26667
A00185		-	0.193	-2.37564	1.42404e-05	0.000148593	yes	down	547.75	1110.08	1225.81	174.7	195.34	306.04	961.213	225.36
A00195		-	0.03	-5.06234	9.52287e-06	0.000107371	yes	down	3.38	140.86	193.32	2.94	2.85	6.84	112.52	4.21
A00202		-	0.033	-4.93844	3.292e-05	0.000303619	yes	down	1.4	55.42	56.78	0.53	0.9	3.11	37.8667	1.51333
A00209		-	0.257	-1.96079	0.00698611	0.0233358	yes	down	182.13	548.22	961.27	171.89	190.56	188.4	563.873	183.617
A00214		-	0.063	-3.98513	0.00360784	0.0138572	yes	down	69.28	2.45	0.18	1.52	1.24	1.24	23.97	1.33333
A00215		-	0.189	-2.40449	1.55033e-12	8.06081e-11	yes	down	20.53	11.14	8.15	2.77	2.75	2.22	13.2733	2.58
A00228		-	0.337	-1.56711	0.00374427	0.0142132	yes	down	1.27	1.85	1.31	0.43	0.46	0.75	1.47667	0.546667
A00232		-	0.229	-2.12934	3.02549e-07	5.67607e-06	yes	down	67.55	30.63	41.07	14.76	10.53	9.31	46.4167	11.5333
A00233		-	0.266	-1.90784	0.00388919	0.0146533	yes	down	17.87	50.22	65.27	18.2	10.63	13.95	44.4533	14.26
A00234		-	0.166	-2.58945	0.00115324	0.00564159	yes	down	51.72	223.16	366.51	39.73	49.58	47.43	213.797	45.58
A00236		-	0.033	-4.9423	1.9991e-06	2.86906e-05	yes	down	2.29	18.8	35.13	1.25	0.54	0.55	18.74	0.78
A00243		-	0.205	-2.2893	0.000120786	0.000889182	yes	down	219	53.84	45.6	26.1	22.81	15.29	106.147	21.4
A00244		-	0.279	-1.84399	0.000136818	0.000973344	yes	down	160.32	240.14	309.41	73.57	73.59	84.37	236.623	77.1767
A00245		-	0.313	-1.67802	3.42232e-07	6.28915e-06	yes	down	9.61	10.06	9.9	3	3.46	3.77	9.85667	3.41
A00256		-	0.034	-4.8749	0.0111021	0.033695	yes	down	0.72	1.65	0.41	0	0	0	0.926667	0
A00261		-	0.218	-2.19711	3.02339e-06	4.05153e-05	yes	down	23.86	31.05	40.32	7.72	6.6	9.64	31.7433	7.98667
A00267		-	0.063	-3.9999	4.66251e-05	0.000409342	yes	down	62.44	4.69	5.77	0.65	0.96	2.63	24.3	1.41333
A00271		-	0.178	-2.49233	0.000299346	0.00186558	yes	down	23.58	73.9	102.49	14.23	14.62	14.89	66.6567	14.58
A00278		-	0.354	-1.49663	0.000345012	0.00209284	yes	down	54.18	56.67	54.81	17.26	16.3	31.91	55.22	21.8233
A00299		-	0.002	-9.00244	1.10038e-21	1.88912e-19	yes	down	1179	367.28	412	0.13	0.6	3.26	652.76	1.33
A00307		-	0.232	-2.11008	0.00246358	0.0103335	yes	down	308.15	949.89	1457.36	247.37	247.79	287.41	905.133	260.857
A00321		-	0.208	-2.26596	0.00141325	0.00662842	yes	down	30.51	83.3	108.13	18.01	18.63	20.78	73.98	19.14
A00322		-	0.143	-2.8023	2.12645e-14	1.68249e-12	yes	down	296.51	140.27	141	33.98	30.72	21.89	192.593	28.8633
A00328		-	0.427	-1.22763	0.00325367	0.0127884	yes	down	318.67	385.36	427.37	180.44	190.31	191.13	377.133	187.293
A00338		-	0.312	-1.68123	0.00013725	0.000974895	yes	down	3033.44	4395.98	5097.08	1618.89	1370.35	1656.25	4175.5	1548.5
A00339		-	0.248	-2.01018	0.00348979	0.0134987	yes	down	113.81	404.34	521.75	108	102.31	109.15	346.633	106.487
A00340		-	0.37	-1.43493	0.00190822	0.00840411	yes	down	63.28	82.72	110.15	37.97	34.32	38.7	85.3833	36.9967
A00342		-	0.367	-1.44735	0.00686209	0.0230569	yes	down	13.08	15.66	21.68	5.8	5.1	10.54	16.8067	7.14667
A00349		-	0.336	-1.57266	0.000261221	0.0016668	yes	down	26.25	37.46	40.3	13.86	14.14	12.13	34.67	13.3767
A00366		-	0.388	-1.36694	0.000111465	0.000829979	yes	down	7.72	11.59	7.44	3.47	3.48	4.39	8.91667	3.78
A00370		-	0.306	-1.70731	0.00615146	0.0212418	yes	down	40.81	115.85	135.86	41.58	31.56	34.26	97.5067	35.8
A00371		-	0.358	-1.48086	6.084e-06	7.28399e-05	yes	down	45	37.66	30.49	13.94	18.7	11.29	37.7167	14.6433
A00372		-	0.002	-9.10617	2.2433e-34	2.91597e-31	yes	down	132.35	294.27	507.73	0.5	0.53	1.04	311.45	0.69
A00379		-	0.107	-3.22675	0.000415878	0.00245879	yes	down	10.51	86.07	151.82	10.73	11.28	11.55	82.8	11.1867
A00381		-	0.168	-2.56967	0.000339859	0.00207275	yes	down	32.74	112.99	159.57	17.28	18.92	26.56	101.767	20.92
A00386		-	0.2	-2.32036	8.54164e-07	1.34001e-05	yes	down	252.76	397.26	470.74	88.95	84.61	93.6	373.587	89.0533
A00390		-	0.483	-1.04898	0.003043	0.0121867	yes	down	2.75	2.35	2.77	1.58	1.33	1.32	2.62333	1.41
A00408		-	0.076	-3.72488	1.98044e-06	2.84676e-05	yes	down	517.89	1952.26	3330.8	166.81	137.2	269.01	1933.65	191.007
A00410		-	0.103	-3.27455	0.000841626	0.00436102	yes	down	66.87	1035.63	1467.75	136.53	110.61	85.37	856.75	110.837
A00413		-	0.109	-3.20359	5.99515e-05	0.000499998	yes	down	87.86	380.98	637.64	59.07	50.1	44.92	368.827	51.3633
A00415		-	0.424	-1.2373	0.0130869	0.0384741	yes	down	18.62	32.16	35.72	15.01	13.67	14.58	28.8333	14.42
A00422		-	0.117	-3.09912	1.27487e-05	0.000136471	yes	down	10.09	2.75	1.36	0.48	0.71	0.4	4.73333	0.53
A00427		-	0.102	-3.29235	0.000147345	0.0010321	yes	down	1.8	0.95	0.74	0.19	0.06	0.12	1.16333	0.123333
A00436		-	0.4	-1.32297	0.00745229	0.0245861	yes	down	5.32	9.07	9.13	3.24	4.21	3.33	7.84	3.59333
A00450		-	0.321	-1.64077	0.0063268	0.0216664	yes	down	907.53	2268.23	2855.67	760.44	808.76	784.16	2010.48	784.453
A00451		-	0.39	-1.35674	0.000365156	0.00219311	yes	down	9.84	13.02	8.53	4.87	3.17	5.39	10.4633	4.47667
A00452		-	0.323	-1.63162	1.58947e-12	8.21738e-11	yes	down	23.52	16.66	13.68	6.47	6.22	5.77	17.9533	6.15333
A00471		-	0.351	-1.5092	0.00465661	0.0169804	yes	down	15.23	24.81	32.08	10.75	7.66	11.45	24.04	9.95333
A00487		-	0.133	-2.90797	1.12292e-05	0.000122365	yes	down	53.82	171.77	196.94	22.28	19.7	27.79	140.843	23.2567
A00507		-	0.378	-1.4054	0.00496431	0.0179034	yes	down	104.73	199.54	218.85	79.81	78.4	70.7	174.373	76.3033
A00511		-	0.46	-1.12084	0.0149789	0.0427384	yes	down	89.63	181.17	150.48	72.88	79.9	72.95	140.427	75.2433
A00514		-	0.453	-1.14148	0.00015961	0.00110189	yes	down	26.2	18.88	20.84	9.1	11.76	11.66	21.9733	10.84
A00515		-	0.07	-3.84212	0.00638477	0.021806	yes	down	0.41	10.27	2.46	0.21	0	0.82	4.38	0.343333
A00537		-	0.324	-1.62756	0.00638169	0.021806	yes	down	125.27	56.31	16.9	18.35	19.35	24.89	66.16	20.8633
A00548		-	0.108	-3.20459	0.00154577	0.00712148	yes	down	387.18	103.51	8.38	22.46	17.77	11.63	166.357	17.2867
A00552		-	0.309	-1.69608	1.5025e-09	4.84608e-08	yes	down	16.07	13.22	11.89	3.92	5	4.85	13.7267	4.59
A00556		-	0.034	-4.89337	1.51263e-05	0.000156225	yes	down	0.47	10.5	9.77	0.1	0.42	0.32	6.91333	0.28
A00562		-	0.422	-1.24526	7.49007e-05	0.000599931	yes	down	392.12	233.54	154.11	107.11	106.41	134.84	259.923	116.12
A00566		-	0.053	-4.23778	2.48924e-14	1.91945e-12	yes	down	273.65	466.47	693.67	31.69	29.67	28.96	477.93	30.1067
A00567		-	0.007	-7.06509	2.30678e-07	4.47534e-06	yes	down	409.96	44.58	1.37	0.46	0.34	2.24	151.97	1.01333
A00577		-	0.099	-3.334	2.61858e-06	3.58832e-05	yes	down	25.82	79.18	111.98	8.26	7.82	10.75	72.3267	8.94333
A00578		-	0.419	-1.25499	0.000141607	0.00100162	yes	down	8.86	10.82	5.63	4.06	3	4.25	8.43667	3.77
A00579		-	0.46	-1.12067	0.00303063	0.0121544	yes	down	13.73	15.79	16.35	8.71	8.4	6.62	15.29	7.91
A00580		-	0.158	-2.66309	1.0048e-07	2.1925e-06	yes	down	37.35	51	66.84	11.63	6.78	10.02	51.73	9.47667
A00585		-	0.2	-2.32201	0.00795103	0.0259055	yes	down	31.24	5.02	1.77	1.71	2.06	3.24	12.6767	2.33667
A00600		-	0.015	-6.01466	2.44727e-20	3.53456e-18	yes	down	134.24	275.62	426.61	5.66	3.34	6.61	278.823	5.20333
A00606		-	0.203	-2.30213	1.97121e-07	3.96815e-06	yes	down	201.54	62.88	82.96	25.03	24.04	23.8	115.793	24.29
A00610		-	0.268	-1.89877	0.0013069	0.00623241	yes	down	16.01	29.28	43.05	10.68	8.9	8.96	29.4467	9.51333
A00612		-	0.273	-1.87321	7.72182e-07	1.23049e-05	yes	down	13	8.21	4.14	2.79	2.16	2.08	8.45	2.34333
A00613		-	0.096	-3.3846	0.000845999	0.00437124	yes	down	2011.02	163.98	75.6	73.74	86.28	36.69	750.2	65.57
A00614		-	0.496	-1.01027	0.00445054	0.0163949	yes	down	132.18	81.77	102.79	58.41	68.28	47.54	105.58	58.0767
A00615		-	0.359	-1.47959	0.00295857	0.0119274	yes	down	168.3	300.04	332.22	130.31	99.75	116.88	266.853	115.647
A00616		-	0.184	-2.44411	4.72448e-09	1.3912e-07	yes	down	63.19	88.94	77.44	14.45	18.02	16.34	76.5233	16.27
A00618		-	0.455	-1.13632	6.61135e-05	0.000541464	yes	down	10.67	9.57	9.08	4.85	4.64	5.14	9.77333	4.87667
A00628		-	0.094	-3.4154	3.19585e-06	4.23276e-05	yes	down	2.69	12.36	10.47	0.86	0.67	1.28	8.50667	0.936667
A00629		-	0.43	-1.21726	0.000542135	0.00306771	yes	down	8.24	6.42	5.53	3.68	3.34	2.36	6.73	3.12667
A00630		-	0.341	-1.55214	1.89172e-05	0.000188944	yes	down	109.86	46.62	44.91	25.11	21.16	24.64	67.13	23.6367
A00634		-	0.259	-1.9477	0.000158846	0.00109829	yes	down	15.17	24.63	16.64	8.09	3.82	4.78	18.8133	5.56333
A00638		-	0.138	-2.86172	2.14322e-08	5.55589e-07	yes	down	204.23	69.42	45.02	12.57	16.74	13.84	106.223	14.3833
A00652		-	0.34	-1.55787	0.00204902	0.00889695	yes	down	118.92	218.72	253.68	78.76	77.86	81.01	197.107	79.21
A00665		-	0.298	-1.74595	0.00281787	0.0114514	yes	down	22.7	43.69	59.84	15.12	14.34	16.25	42.0767	15.2367
A00668		-	0.463	-1.11092	9.62312e-05	0.000740159	yes	down	10.81	8.02	7.07	5.08	3.57	4.24	8.63333	4.29667
A00675		-	0.209	-2.25994	0.000716994	0.00383535	yes	down	27.46	64.97	105.88	17.03	13.67	19.86	66.1033	16.8533
A00677		-	0.161	-2.63141	6.12832e-10	2.12021e-08	yes	down	140.36	167.73	189.47	31.2	36.88	24.59	165.853	30.89
A00688		-	0.001	-9.88969	3.43393e-11	1.43327e-09	yes	down	107.27	113.21	0.82	0	0.03	0.2	73.7667	0.0766667
A00694		-	0.333	-1.58733	0.00904417	0.0287737	yes	down	11.47	36.17	32.53	9.98	8.45	12.75	26.7233	10.3933
A00695		-	0.348	-1.52403	0.00140688	0.00660539	yes	down	14.13	27.17	22.64	8.59	6.31	10.36	21.3133	8.42
A00705		-	0.466	-1.10267	0.00593825	0.0206308	yes	down	54.05	83.81	76.07	36.89	40.33	36.18	71.31	37.8
A00707		-	0.246	-2.02161	0.000238586	0.0015342	yes	down	47.57	89.54	110.77	21.88	19.66	30.38	82.6267	23.9733
A00708		-	0.269	-1.89397	0.000104895	0.000792727	yes	down	20.1	31.48	36.89	7.75	8.91	10.91	29.49	9.19
A00716		-	0.443	-1.1758	0.000865066	0.00445206	yes	down	194.14	259.09	222.94	130.92	110.67	100.93	225.39	114.173
A00718		-	0.231	-2.11586	0.000532189	0.00302221	yes	down	4.94	10.61	15.14	2.89	2.49	3.06	10.23	2.81333
A00719		-	0.364	-1.4585	0.00767292	0.0251738	yes	down	25.16	51.21	59.44	18.78	15.81	23.37	45.27	19.32
A00723		-	0.068	-3.87622	1.02857e-09	3.41568e-08	yes	down	29.28	17.22	12.06	0.6	0.94	2.72	19.52	1.42
A00724		-	0.029	-5.09115	0.00173562	0.00779873	yes	down	1.39	0.49	0.16	0.06	0	0	0.68	0.02
A00726		-	0.13	-2.94799	9.38765e-05	0.000726345	yes	down	2217.37	313.86	294.59	158.09	112.63	79.36	941.94	116.693
A00731		-	0.379	-1.40018	0.00687186	0.0230812	yes	down	31.45	45.28	56.19	21.37	23.18	15.08	44.3067	19.8767
A00733		-	0.018	-5.76432	0.00535416	0.0189549	yes	down	2.97	0.55	0.08	0	0	0	1.2	0
A00736		-	0.307	-1.70319	4.95239e-05	0.000427496	yes	down	7.98	7.4	3.08	2.4	1.55	1.94	6.15333	1.96333
A00737		-	0.082	-3.61184	0.00402176	0.0150531	yes	down	0.16	1.88	3.95	0.16	0.16	0.31	1.99667	0.21
A00738		-	0.269	-1.8922	0.000881178	0.00450947	yes	down	7.51	23.39	11.26	3.97	4.01	4.76	14.0533	4.24667
A00739		-	0.17	-2.55896	0.00179363	0.00799709	yes	down	25.06	8.65	1.24	1.78	1.72	2.05	11.65	1.85
A00745		-	0.181	-2.46732	0.000136106	0.000970553	yes	down	14.79	43.38	54.44	8.14	7.12	9.1	37.5367	8.12
A00746		-	0.472	-1.08359	0.00760697	0.024999	yes	down	7.41	8.96	5.39	4.47	3.03	3.77	7.25333	3.75667
A00759		-	0.321	-1.64006	0.00960319	0.0302301	yes	down	295.35	682.98	1038.97	283.57	266.11	246.97	672.433	265.55
A00769		-	0.332	-1.58928	1.4161e-05	0.000147935	yes	down	2.16	1.22	1.29	0.57	0.59	0.49	1.55667	0.55
A00784		-	0.053	-4.23328	2.51135e-05	0.000241042	yes	down	27	3.07	1.01	0.53	0.55	0.43	10.36	0.503333
A00801		-	0.201	-2.31515	0.000139072	0.000985526	yes	down	38.81	86.64	104.31	19.96	22.31	12.98	76.5867	18.4167
A00817		-	0.038	-4.73563	2.51279e-09	7.83009e-08	yes	down	32.55	109.45	46.53	1.13	1.28	5.52	62.8433	2.64333
A00830		-	0.255	-1.9696	0.0152151	0.0432766	yes	down	8.63	61.7	63.7	17.28	14.15	9.78	44.6767	13.7367
A00831		-	0.362	-1.46746	0.000145211	0.00102345	yes	down	15.48	9.59	11.29	5.89	5.1	3.27	12.12	4.75333
A00833		-	0.261	-1.94031	3.54488e-10	1.27995e-08	yes	down	59.27	62.73	57.37	19.13	18.17	14.19	59.79	17.1633
A00834		-	0.352	-1.50534	0.000210587	0.00138349	yes	down	599.81	600.57	771.98	311.12	269.93	212.51	657.453	264.52
A00858		-	0.299	-1.74108	0.00202262	0.00880989	yes	down	21.7	36.54	51.58	13.3	15.33	10.31	36.6067	12.98
A00860		-	0.236	-2.08584	0.000963312	0.00485336	yes	down	49.8	124.69	160.37	28.7	25.58	41.77	111.62	32.0167
A00862		-	0.366	-1.44877	0.0037003	0.0140875	yes	down	5.65	8.4	9.57	3.53	2.38	4.06	7.87333	3.32333
A00873		-	0.356	-1.49134	0.000440772	0.00259417	yes	down	10.36	11.88	12.18	3.64	3.76	6.31	11.4733	4.57
A00888		-	0.319	-1.64767	0.0148917	0.0425296	yes	down	15.82	50.01	68.2	16.07	17.54	17.96	44.6767	17.19
A00893		-	0.018	-5.80924	2.7772e-09	8.49704e-08	yes	down	160.9	28.88	4.29	1.13	1.3	0.73	64.69	1.05333
A00897		-	0.077	-3.70501	0.00784862	0.0256334	yes	down	0.19	2.33	1.75	0.2	0	0.19	1.42333	0.13
A00899		-	0.229	-2.12862	1.22013e-05	0.00013154	yes	down	60.06	19.98	23.08	7.67	9.09	8.13	34.3733	8.29667
A00903		-	0.086	-3.5468	2.34485e-08	6.02705e-07	yes	down	125.26	225.81	293.27	11.74	19.22	34.04	214.78	21.6667
A00905		-	0.241	-2.05303	0.00188705	0.00832296	yes	down	4.69	12.44	15.24	4.07	2.39	2.87	10.79	3.11
A00916		-	0.257	-1.96087	0.00118125	0.00572932	yes	down	115.96	316.98	333.58	60.51	85.76	92.76	255.507	79.6767
A00918		-	0.157	-2.66966	0.000105793	0.00079752	yes	down	11.09	29.9	37.06	4.74	2.84	7.14	26.0167	4.90667
A00920		-	0.023	-5.45678	1.83825e-12	9.44983e-11	yes	down	54.59	462.65	243.43	8.05	5.94	6.1	253.557	6.69667
A00921		-	0.394	-1.34256	0.00844484	0.0272095	yes	down	21.34	38.69	43.93	15.77	17.19	15.1	34.6533	16.02
A00926		-	0.218	-2.1944	7.05537e-05	0.000571655	yes	down	4.43	8	9.21	1.89	1.7	1.93	7.21333	1.84
A00941		-	0.461	-1.11749	0.000715847	0.00383372	yes	down	33.22	26.32	28.99	18.71	12.62	13.73	29.51	15.02
A00944		-	0.073	-3.77458	5.74278e-08	1.33641e-06	yes	down	6.48	7.9	11.31	0.81	0.62	0.79	8.56333	0.74
A00945		-	0.392	-1.35087	4.44582e-05	0.000393793	yes	down	9.09	9.78	9.46	4.13	3.78	4.44	9.44333	4.11667
A00958		-	0.423	-1.2414	0.0140264	0.0406583	yes	down	18.25	39.83	36.53	16.6	13.01	16.48	31.5367	15.3633
A00960		-	0.452	-1.14596	0.00325519	0.0127888	yes	down	191.43	230.11	258.34	132.7	104.02	121.07	226.627	119.263
A00973		-	0.42	-1.25119	5.3922e-05	0.000457683	yes	down	19.48	17.65	11.23	5.85	7.34	8.6	16.12	7.26333
A00985		-	0.255	-1.97154	0.00049624	0.00286867	yes	down	36.56	81.78	91.73	19.17	20.6	24.59	70.0233	21.4533
A00986		-	0.05	-4.32701	3.0556e-06	4.08266e-05	yes	down	1.75	6.37	12.73	0.47	0.45	0.38	6.95	0.433333
A00992		-	0.133	-2.91088	6.6471e-05	0.000543902	yes	down	23.12	71.42	122.16	12.37	12.69	10.39	72.2333	11.8167
A01003		-	0.299	-1.74013	1.07811e-07	2.30275e-06	yes	down	12.68	13.88	11.55	3.42	4.36	4.75	12.7033	4.17667
A01007		-	0.395	-1.33954	0.0049116	0.0177274	yes	down	348.64	547.66	656.83	247.76	253.64	229.19	517.71	243.53
A01013		-	0.337	-1.5705	0.0138206	0.0402115	yes	down	29.06	76.91	103.64	25.95	28.74	30.65	69.87	28.4467
A01021		-	0.047	-4.39963	1.7752e-06	2.55983e-05	yes	down	44.14	3.74	4.11	0.42	0.88	0.99	17.33	0.763333
A01024		-	0.438	-1.19184	0.0112607	0.0340629	yes	down	75.22	132.54	140.3	57.56	58.17	61.38	116.02	59.0367
A01032		-	0.159	-2.65433	2.63454e-05	0.000250749	yes	down	33.02	65.56	91.24	8.49	9.62	17.72	63.2733	11.9433
A01034		-	0.06	-4.06089	0.00186405	0.00823348	yes	down	2.1	0.2	0.04	0.01	0.06	0.05	0.78	0.04
A01040		-	0.157	-2.66823	0.00377348	0.0143122	yes	down	0.5	1.63	2.43	0.32	0.09	0.46	1.52	0.29
A01044		-	0.009	-6.81124	1.19449e-06	1.80243e-05	yes	down	14.28	80.21	147.92	0	2.65	0	80.8033	0.883333
A01047		-	0.199	-2.32597	2.83474e-06	3.83829e-05	yes	down	8.43	11.68	16.1	2.69	3.02	2.68	12.07	2.79667
A01054		-	0.184	-2.44567	3.05793e-08	7.58149e-07	yes	down	33.12	44.03	51.07	9.43	8.55	9.34	42.74	9.10667
A01056		-	0.212	-2.23667	0.00216936	0.00928893	yes	down	16.93	106.42	70.96	19.05	11.46	17.42	64.77	15.9767
A01068		-	0.39	-1.35826	0.0110028	0.0334273	yes	down	15.32	30.59	23.95	8.22	14.62	8.29	23.2867	10.3767
A01069		-	0.221	-2.17914	1.40045e-05	0.000146805	yes	down	121.55	187.1	246.44	51.01	50.32	43.22	185.03	48.1833
A01074		-	0.295	-1.7622	0.00232897	0.00983811	yes	down	18.34	36.88	50.72	13.22	12.01	11.94	35.3133	12.39
A01076		-	0.075	-3.72839	0.000229206	0.00148438	yes	down	1.01	13.92	16.96	0.56	0.77	1.63	10.63	0.986667
A01088		-	0.29	-1.78673	5.37383e-07	9.22575e-06	yes	down	23.21	17.81	21.53	5.6	7.48	7.05	20.85	6.71
A01098		-	0.118	-3.08876	9.35615e-09	2.60341e-07	yes	down	11.61	27.71	7.17	1.86	1.98	1.93	15.4967	1.92333
A01099		-	0.185	-2.43554	7.28791e-07	1.17785e-05	yes	down	21.79	40.17	11.16	5.2	4.05	4.98	24.3733	4.74333
A01100		-	0.327	-1.61067	8.19059e-05	0.000647491	yes	down	1140.8	1752.94	1706.96	601.28	533.53	642.24	1533.57	592.35
A01105		-	0.391	-1.35628	0.00221859	0.0094508	yes	down	262.93	314.95	421.47	155.44	147.83	164.71	333.117	155.993
A01106		-	0.224	-2.15775	5.88699e-05	0.00049188	yes	down	43.65	80.89	90.56	21.72	19.82	16.1	71.7	19.2133
A01119		-	0.182	-2.45909	0.00163783	0.00745504	yes	down	93.29	443.15	647.33	91.88	77.38	106.97	394.59	92.0767
A01126		-	0.354	-1.49654	0.000523885	0.00299424	yes	down	254.48	394.1	394.62	145.77	123.58	172.69	347.733	147.347
A01131		-	0.254	-1.97666	0.000167733	0.00114266	yes	down	9.03	14.4	18.7	4.8	3.53	4.21	14.0433	4.18
A01132		-	0.067	-3.90085	0.00565698	0.0198583	yes	down	0.07	2.49	5.47	0.14	0.07	0.49	2.67667	0.233333
A01134		-	0.47	-1.08995	0.0012615	0.0060585	yes	down	109.84	98.98	87.91	66.97	47.83	37.16	98.91	50.6533
A01141		-	0.38	-1.39646	2.96829e-07	5.58026e-06	yes	down	3027.2	1843.11	1601.93	806.11	893.59	1022.85	2157.41	907.517
A01147		-	0.31	-1.68973	0.000106897	0.000803844	yes	down	149.34	159.29	224.83	69.97	62.72	61.77	177.82	64.82
A01155		-	0.024	-5.3925	0.000299148	0.00186558	yes	down	0.25	1.93	2.19	0.07	0	0.06	1.45667	0.0433333
A01159		-	0.181	-2.46942	3.97272e-05	0.000358608	yes	down	88.91	284.25	255.47	42.21	40.62	53.55	209.543	45.46
A01160		-	0.17	-2.55397	2.35892e-05	0.000228339	yes	down	29.91	52.65	84.59	10.62	9.42	14.11	55.7167	11.3833
A01164		-	0.272	-1.87708	1.60295e-08	4.26912e-07	yes	down	3.76	2.71	2.38	0.71	1.02	0.84	2.95	0.856667
A01169		-	0.215	-2.21963	0.00807355	0.0262362	yes	down	2.86	15.41	18.44	4.83	2.42	2.44	12.2367	3.23
A01178		-	0.194	-2.36604	1.41068e-23	3.29122e-21	yes	down	57.11	51.51	43.6	11.93	9.6	10.53	50.74	10.6867
A01181		-	0.134	-2.90104	0.000206267	0.001361	yes	down	1.78	0.95	0.3	0.06	0.22	0.12	1.01	0.133333
A01185		-	0.088	-3.50045	6.22134e-07	1.03488e-05	yes	down	93.85	302.44	434.79	25.63	33.39	32.01	277.027	30.3433
A01191		-	0.236	-2.08297	3.9909e-06	5.12175e-05	yes	down	52.3	70.56	82.94	18.06	15.46	22.73	68.6	18.75
A01196		-	0.411	-1.28183	0.00173818	0.00780639	yes	down	3.2	3.56	3.66	1.92	1.39	1.48	3.47333	1.59667
A01197		-	0.337	-1.56872	0.000167425	0.00114198	yes	down	158.27	208.86	238.38	71.98	76.61	87.01	201.837	78.5333
A01198		-	0.109	-3.19792	7.84654e-24	1.87883e-21	yes	down	72.89	77.42	35.14	6.33	7.79	7.01	61.8167	7.04333
A01201		-	0.214	-2.22216	0.00384632	0.0145339	yes	down	23.32	134.13	150.12	22.95	25.03	31.73	102.523	26.57
A01202		-	0.111	-3.17306	6.25143e-07	1.03799e-05	yes	down	3.52	4.69	6.44	0.5	0.43	0.96	4.88333	0.63
A01210		-	0.394	-1.34394	0.00529153	0.0187636	yes	down	229.98	327.06	436.11	155.71	160.12	150.78	331.05	155.537
A01216		-	0.004	-8.13354	2.10725e-05	0.000207285	yes	down	6.45	5.16	0.05	0	0	0	3.88667	0
A01225		-	0.388	-1.36408	6.86103e-05	0.000558895	yes	down	98.76	112.12	115.44	44.58	47.12	51.45	108.773	47.7167
A01230		-	0.423	-1.24138	0.00172768	0.00777072	yes	down	6.05	5.57	6.15	2.64	2.36	3.39	5.92333	2.79667
A01231		-	0.024	-5.3697	1.62954e-07	3.32449e-06	yes	down	11.82	190.88	21.18	1	1.41	3.38	74.6267	1.93
A01232		-	0.029	-5.10917	5.36741e-12	2.55696e-10	yes	down	5.76	13.9	4.6	0.14	0.27	0.34	8.08667	0.25
A01233		-	0.313	-1.67372	0.00520934	0.0185518	yes	down	24.71	60.9	73.65	18.88	22.74	17.5	53.0867	19.7067
A01236		-	0.133	-2.91456	0.00336217	0.0131209	yes	down	5.24	1.55	0.39	0.07	0.28	0.55	2.39333	0.3
A01240		-	0.356	-1.49019	0.000234517	0.00151231	yes	down	5.58	7.7	6.37	2.9	1.84	3.04	6.55	2.59333
A01241		-	0.272	-1.87827	3.45021e-05	0.000316467	yes	down	64.24	95.8	106.82	26.12	27.71	31.55	88.9533	28.46
A01245		-	0.353	-1.50163	0.017526	0.0483241	yes	down	40.61	95.19	141.68	38.32	35.5	44.04	92.4933	39.2867
A01247		-	0.222	-2.16962	0.000175187	0.00118427	yes	down	2.61	5.27	5.56	1.38	0.89	1.2	4.48	1.15667
A01248		-	0.051	-4.30201	0.000282212	0.00178075	yes	down	2.59	265.74	202.98	7.43	12.81	8.77	157.103	9.67
A01250		-	0.286	-1.80613	0.00629317	0.0215837	yes	down	59.41	188.36	238.47	57.39	52.69	60.25	162.08	56.7767
A01252		-	0.369	-1.43702	0.0109616	0.0333243	yes	down	14.09	32.51	30.76	12.29	7.24	13.68	25.7867	11.07
A01264		-	0.125	-3.00093	0.000820268	0.00426492	yes	down	0.38	0.38	0.41	0.03	0.05	0.08	0.39	0.0533333
A01265		-	0.12	-3.06341	5.68043e-05	0.000478576	yes	down	10.87	56.23	67.67	6.6	7.14	5.77	44.9233	6.50333
A01267		-	0.28	-1.83636	5.29739e-12	2.53689e-10	yes	down	104.55	90.96	79.09	23.96	26.48	33.38	91.5333	27.94
A01269		-	0.248	-2.01376	3.29346e-05	0.000303619	yes	down	175.73	319.58	344.9	84.55	78.32	84.59	280.07	82.4867
A01276		-	0.299	-1.73977	0.00104355	0.00519721	yes	down	55.35	98.9	125.36	37.19	33.03	28.19	93.2033	32.8033
A01285		-	0.093	-3.42038	1.19693e-07	2.5152e-06	yes	down	32.47	71.29	82.51	4.53	4.94	11.08	62.09	6.85
A01286		-	0.094	-3.41765	3.9812e-08	9.63252e-07	yes	down	31.36	11.58	4.92	1.11	1.41	1.84	15.9533	1.45333
A01287		-	0.422	-1.24638	0.0100779	0.0312759	yes	down	33.8	75.8	62.31	26.4	26.54	29.7	57.3033	27.5467
A01298		-	0.304	-1.71705	0.00635373	0.0217422	yes	down	410.24	131.63	55.59	49.09	48.94	77.56	199.153	58.53
A01301		-	0.369	-1.43851	0.00750345	0.0247279	yes	down	49.75	85.51	112.24	36.83	30.77	42.56	82.5	36.72
A01310		-	0.026	-5.29195	5.15115e-10	1.80966e-08	yes	down	34.24	189.84	224.39	2.45	3.43	8.02	149.49	4.63333
A01314		-	0.413	-1.27528	0.0147375	0.0421952	yes	down	31.72	58.1	54.75	19.49	16.13	32.99	48.19	22.87
A01318		-	0.095	-3.39424	0.000305748	0.00189768	yes	down	3.36	7	12.31	1.38	0.52	0.82	7.55667	0.906667
A01321		-	0.086	-3.5314	1.89591e-05	0.000189155	yes	down	9.61	8.2	0.99	0.44	0.84	0.31	6.26667	0.53
A01329		-	0.018	-5.81945	1.61577e-05	0.000165189	yes	down	3417.16	130.05	12.56	21.8	13.48	24.63	1186.59	19.97
A01347		-	0.282	-1.82434	0.00138752	0.00654146	yes	down	1703.42	3905.74	4755.68	1221.57	1139.76	1170.35	3454.95	1177.23
A01359		-	0.129	-2.9514	0.000445336	0.00261427	yes	down	21.97	119.68	198.66	19.06	16.01	21.29	113.437	18.7867
A01362		-	0.104	-3.26389	6.06444e-17	6.72931e-15	yes	down	224.41	102.23	92.32	14.86	11.34	18.98	139.653	15.06
A01368		-	0.28	-1.83827	0.0133339	0.0391114	yes	down	179.06	670.8	1038.54	231.12	234.75	199.14	629.467	221.67
A01377		-	0.104	-3.27002	2.88207e-06	3.89658e-05	yes	down	33.87	108.94	130.73	10.33	7.72	16.52	91.18	11.5233
A01393		-	0.308	-1.69695	0.000722931	0.0038603	yes	down	2.87	3.93	4.58	1.23	1.15	1.63	3.79333	1.33667
A01398		-	0.18	-2.47437	0.0034984	0.0135225	yes	down	0.79	1.25	1.98	0.41	0.2	0.26	1.34	0.29
A01399		-	0.42	-1.25063	0.0022985	0.00972745	yes	down	448.69	227.2	119.33	111.48	111.65	117.1	265.073	113.41
A01400		-	0.447	-1.16219	9.46861e-07	1.46273e-05	yes	down	98.76	66.15	64.12	38.55	35.88	35.9	76.3433	36.7767
A01402		-	0.256	-1.96619	0.000284148	0.00179049	yes	down	150.71	301.97	356.13	73	72.9	97.66	269.603	81.1867
A01406		-	0.302	-1.72554	8.36718e-08	1.87059e-06	yes	down	8.83	4.73	4.44	1.82	1.94	1.95	6	1.90333
A01411		-	0.059	-4.08225	5.85496e-07	9.8111e-06	yes	down	390.45	1620.54	3233.29	130.67	137.83	122.87	1748.09	130.457
A01419		-	0.335	-1.57915	0.0115775	0.0348589	yes	down	13.29	36.68	43.54	11.27	12.83	13.37	31.17	12.49
A01427		-	0.444	-1.17255	1.35294e-05	0.000142978	yes	down	48.31	57.9	41.56	22.73	23.1	25.72	49.2567	23.85
A01428		-	0.425	-1.23335	0.000844977	0.0043688	yes	down	4.9	5.48	5.59	2.64	2.03	2.91	5.32333	2.52667
A01431		-	0.109	-3.19381	0.00102266	0.00510995	yes	down	139.68	9.93	10.41	3.43	3.3	9.32	53.34	5.35
A01437		-	0.446	-1.16409	0.00116774	0.00566985	yes	down	25.37	32.91	29.01	15.32	11.64	16.44	29.0967	14.4667
A01446		-	0.184	-2.44164	2.04476e-06	2.91619e-05	yes	down	105.55	189.11	216.5	32.56	31.78	45.88	170.387	36.74
A01454		-	0.149	-2.74484	0.000525049	0.00299713	yes	down	33.24	143.99	240.23	27.89	21.28	28.82	139.153	25.9967
A01462		-	0.152	-2.72221	0.000439471	0.00258818	yes	down	7.57	38.29	42.46	4.62	5.41	6.4	29.44	5.47667
A01465		-	0.25	-1.99988	6.84091e-05	0.000557755	yes	down	74.62	180.27	144.59	36.3	38.65	40.6	133.16	38.5167
A01480		-	0.286	-1.80781	0.000227175	0.00147227	yes	down	6.86	6.75	9.17	2.27	2.39	2.82	7.59333	2.49333
A01484		-	0.398	-1.33073	0.000654601	0.00356733	yes	down	26.98	30.52	29.6	16.14	9.16	13.66	29.0333	12.9867
A01495		-	0.141	-2.82442	4.63976e-06	5.7939e-05	yes	down	2.43	2.49	0.98	0.42	0.11	0.34	1.96667	0.29
A01498		-	0.365	-1.45276	0.00173046	0.00777936	yes	down	17.16	23.03	30.09	10.43	9.48	9.8	23.4267	9.90333
A01499		-	0.188	-2.40918	2.1565e-07	4.24718e-06	yes	down	25.69	38.69	16.37	3.56	4.77	7.79	26.9167	5.37333
A01519		-	0.14	-2.83944	0.00468527	0.0170662	yes	down	0.78	0.74	0.67	0	0.22	0.11	0.73	0.11
A01525		-	0.292	-1.77447	0.0131259	0.0385763	yes	down	11.46	32.67	55.54	13.5	11.46	10.91	33.2233	11.9567
A01526		-	0.315	-1.66763	0.000562506	0.00316723	yes	down	13.47	19.44	25.83	6.96	7.47	6.99	19.58	7.14
A01527		-	0.041	-4.60079	4.10753e-07	7.26344e-06	yes	down	41.13	253.9	516.03	10.82	12.82	19.07	270.353	14.2367
A01545		-	0.362	-1.46586	0.00246554	0.0103335	yes	down	23.43	35.85	45.09	15.55	13.29	15.05	34.79	14.63
A01546		-	0.202	-2.3098	0.0146191	0.0419593	yes	down	2.66	30.64	44.99	5.88	8.07	5.7	26.0967	6.55
A01549		-	0.373	-1.42097	5.00758e-07	8.64592e-06	yes	down	43.86	48.86	37.68	20.28	15.33	18.04	43.4667	17.8833
A01565		-	0.064	-3.96231	2.46442e-06	3.41316e-05	yes	down	7.83	27.48	36.86	0.97	1.08	3.58	24.0567	1.87667
A01574		-	0.259	-1.95116	0.000845048	0.0043688	yes	down	5.78	12.65	15.97	3.71	3.35	3.45	11.4667	3.50333
A01598		-	0.449	-1.15652	0.00291462	0.011792	yes	down	7.63	11.9	8.33	3.54	5.28	4.91	9.28667	4.57667
A01603		-	0.468	-1.09439	3.05135e-05	0.000284469	yes	down	9.71	9.34	7.34	3.84	4.44	5.06	8.79667	4.44667
A01607		-	0.463	-1.11105	0.0170334	0.0473387	yes	down	4.11	3.27	2.99	1.87	0.95	2.4	3.45667	1.74
A01614		-	0.485	-1.04408	0.0175662	0.0483908	yes	down	1417.28	2324.15	2302.96	1203.1	1178.51	1086.05	2014.8	1155.89
A01616		-	0.368	-1.44326	0.000252915	0.00161834	yes	down	130.73	57.59	70.66	25.62	35	40.6	86.3267	33.74
A01617		-	0.012	-6.38642	2.81161e-28	1.34646e-25	yes	down	289.26	477.55	671.91	5.91	4.94	9.46	479.573	6.77
A01623		-	0.11	-3.1867	0.00672475	0.022696	yes	down	1.39	0.84	0.09	0.03	0.02	0.19	0.773333	0.08
A01642		-	0.494	-1.01869	0.0030992	0.0123628	yes	down	284.07	144.91	182.94	115.44	119.16	89.51	203.973	108.037
A01643		-	0.22	-2.18607	2.72733e-09	8.41219e-08	yes	down	76.72	86.31	97.49	21.71	22.15	20.87	86.84	21.5767
A01654		-	0.129	-2.95993	0.000109186	0.000817682	yes	down	135.02	558.68	839.07	82.58	72.28	98.67	510.923	84.51
A01658		-	0.007	-7.15907	1.86306e-08	4.91362e-07	yes	down	65.71	5.95	0.72	0.14	0.09	0.22	24.1267	0.15
A01677		-	0.337	-1.5712	0.00923136	0.029318	yes	down	27.61	53.61	68.87	21.14	20.22	20.53	50.03	20.63
A01679		-	0.169	-2.56825	0.000219824	0.00143279	yes	down	14.58	42.18	58.12	8	5.15	10.29	38.2933	7.81333
A01681		-	0.132	-2.91644	2.22198e-10	8.21862e-09	yes	down	5.1	8.58	7.23	0.93	1.03	1.16	6.97	1.04
A01683		-	0.064	-3.97357	0.00115931	0.00565202	yes	down	0.34	8.59	19.74	0.96	0.34	1.09	9.55667	0.796667
A01694		-	0.098	-3.35045	1.46603e-05	0.000152277	yes	down	25.85	121.2	168.71	10.74	11.58	15.64	105.253	12.6533
A01695		-	0.317	-1.65537	0.00490342	0.0177189	yes	down	383.43	901.02	1145.41	306.93	295.9	332.93	809.953	311.92
A01696		-	0.171	-2.54757	1.60354e-07	3.27879e-06	yes	down	72.49	93.59	115.8	18.62	23.73	12.97	93.96	18.44
A01699		-	0.238	-2.07244	0.00330846	0.0129489	yes	down	61.1	239.5	271.96	66.6	40.46	63.16	190.853	56.74
A01712		-	0.423	-1.2425	0.000725751	0.00387037	yes	down	6.24	6.62	6.74	2.87	2.53	3.81	6.53333	3.07
A01715		-	0.307	-1.70481	6.99315e-06	8.23165e-05	yes	down	105.55	110.73	129.67	37.22	36.2	47.93	115.317	40.45
A01719		-	0.336	-1.57321	0.0019578	0.00858093	yes	down	4.77	8.59	8.61	2.33	2.68	3.47	7.32333	2.82667
A01720		-	0.419	-1.25522	0.00478283	0.0173659	yes	down	4.9	8.09	7.53	3.26	3.45	3.04	6.84	3.25
A01726		-	0.173	-2.53012	7.41218e-05	0.000594979	yes	down	4.68	8.76	15.02	2.09	1.83	2.02	9.48667	1.98
A01727		-	0.175	-2.51284	4.23848e-08	1.01223e-06	yes	down	111.4	73.68	59.6	10.8	10.11	24.51	81.56	15.14
A01734		-	0.058	-4.10278	2.56507e-09	7.96573e-08	yes	down	7.74	13.83	12.95	0.87	1.18	0.25	11.5067	0.766667
A01742		-	0.096	-3.37632	1.43864e-10	5.57028e-09	yes	down	16.16	7.59	4.8	1.08	0.54	1.18	9.51667	0.933333
A01747		-	0.128	-2.96922	3.46569e-20	4.92723e-18	yes	down	91.11	63.08	41.82	9.4	6.33	10.42	65.3367	8.71667
A01753		-	0.173	-2.52828	1.61122e-10	6.15988e-09	yes	down	20.15	28.59	26.9	5.08	4.19	5.5	25.2133	4.92333
A01759		-	0.401	-1.31675	0.000134893	0.000963212	yes	down	27.47	36.3	30.64	12.76	13.06	16.24	31.47	14.02
A01761		-	0.365	-1.45218	3.18134e-05	0.000295076	yes	down	6.92	9.11	6.17	3.35	2.63	2.91	7.4	2.96333
A01762		-	0.218	-2.19569	0.00146873	0.00682533	yes	down	25.75	94.1	115.49	18.85	23.61	19.32	78.4467	20.5933
A01763		-	0.356	-1.4898	0.00860079	0.0276045	yes	down	30.69	66.87	81.75	28.86	23.51	22.84	59.77	25.07
A01767		-	0.294	-1.76537	0.000762578	0.00400849	yes	down	107.47	261.47	219.01	68.46	55.97	83.08	195.983	69.17
A01772		-	0.052	-4.27523	2.67166e-11	1.14129e-09	yes	down	19.31	33.78	43.47	1.35	1.52	3.07	32.1867	1.98
A01782		-	0.282	-1.82638	0.00027578	0.00174988	yes	down	24.25	36.47	45.23	12.57	13.26	8.83	35.3167	11.5533
A01783		-	0.272	-1.87746	0.0114311	0.0344753	yes	down	38.09	208.68	201.63	39.15	47	62.13	149.467	49.4267
A01796		-	0.039	-4.69079	1.62764e-10	6.1966e-09	yes	down	17.62	57.01	69.07	1.4	1.7	3.56	47.9	2.22
A01798		-	0.356	-1.48885	7.49618e-07	1.20508e-05	yes	down	536.42	513.98	540.16	218.35	208.76	224.12	530.187	217.077
A01802		-	0.478	-1.06361	0.0120932	0.0360066	yes	down	24.8	35.81	37.1	19.65	18.51	15.12	32.57	17.76
A01806		-	0.187	-2.42054	0.00010842	0.000813431	yes	down	3.67	8.24	11.52	1.68	1.89	1.65	7.81	1.74
A01814		-	0.416	-1.264	0.0108939	0.033174	yes	down	4.27	7.31	7.93	2.96	2.55	3.83	6.50333	3.11333
A01816		-	0.193	-2.37188	0.000343645	0.00208708	yes	down	412.13	90.4	55.95	28.14	36.22	38.9	186.16	34.42
A01817		-	0.204	-2.29515	2.63025e-06	3.5989e-05	yes	down	2.97	3.04	2.1	0.43	0.59	0.76	2.70333	0.593333
A01823		-	0.144	-2.79577	3.16622e-06	4.20576e-05	yes	down	4.78	12.3	10.16	1.13	1.23	2.15	9.08	1.50333
A01838		-	0.069	-3.85856	8.3366e-07	1.31237e-05	yes	down	226.76	23.79	34.74	5.57	6.28	7.29	95.0967	6.38
A01843		-	0.316	-1.66259	3.84118e-06	4.94355e-05	yes	down	8.29	7	6.77	3.44	2.26	1.89	7.35333	2.53
A01852		-	0.081	-3.62101	0.0159396	0.044972	yes	down	19.53	8.63	6.35	0	2.8	0	11.5033	0.933333
A01896		-	0.288	-1.7955	0.000570278	0.00320504	yes	down	25.55	45.18	50.95	12.65	10.91	17.5	40.56	13.6867
A01898		-	0.328	-1.60739	0.00776065	0.0254008	yes	down	131.71	55.19	32.78	21.68	11.3	39.01	73.2267	23.9967
A01899		-	0.446	-1.16369	0.00168884	0.00762617	yes	down	39.49	32.24	41.53	17.41	16.07	23.02	37.7533	18.8333
A01908		-	0.32	-1.64399	0.00351195	0.0135691	yes	down	11.73	21.33	26.72	8.8	5.76	8.17	19.9267	7.57667
A01909		-	0.37	-1.43489	0.00094902	0.00479197	yes	down	56.17	26.97	18.22	14.12	14.77	9.87	33.7867	12.92
A01920		-	0.123	-3.01855	1.95935e-06	2.8209e-05	yes	down	179.66	410.75	617.9	67.21	63.24	51.74	402.77	60.73
A01933		-	0.351	-1.51115	0.0165293	0.0463769	yes	down	3.27	1.37	0.7	0.65	0.68	0.53	1.78	0.62
A01951		-	0.017	-5.91558	4.30098e-06	5.41204e-05	yes	down	53.47	3.46	0.26	0.29	0.3	0.25	19.0633	0.28
A01956		-	0.25	-1.99785	0.000571094	0.00320765	yes	down	121.73	258.58	320.02	89.33	55.74	68.22	233.443	71.0967
A01973		-	0.219	-2.18787	0.00360988	0.0138592	yes	down	29.39	106.67	177.31	30.09	29.29	25.48	104.457	28.2867
A01975		-	0.343	-1.54379	0.0150878	0.0429954	yes	down	3.06	6.22	7.69	2.85	1.35	2.68	5.65667	2.29333
A01979		-	0.197	-2.3411	8.45314e-06	9.67486e-05	yes	down	21.9	23.46	36.31	7.94	4.43	6.64	27.2233	6.33667
A01982		-	0.287	-1.80205	9.0416e-15	7.61755e-13	yes	down	29.36	24.2	17.97	7.23	6.3	8.33	23.8433	7.28667
A01984		-	0.111	-3.17411	3.79108e-06	4.89291e-05	yes	down	8.89	40.38	24.95	3.49	3.94	1.98	24.74	3.13667
A01985		-	0.091	-3.4609	0.00514751	0.0183892	yes	down	1.81	0.81	1.57	0.15	0.28	0	1.39667	0.143333
A01989		-	0.073	-3.77079	6.34752e-09	1.84524e-07	yes	down	18.31	47.78	60.81	3.07	3.38	4.7	42.3	3.71667
A01992		-	0.31	-1.68811	0.00459125	0.0167909	yes	down	4.09	1.33	0.66	0.51	0.7	0.62	2.02667	0.61
A01996		-	0.073	-3.76714	0.000158039	0.00109353	yes	down	950.88	97.95	27.32	27.6	22.85	21.88	358.717	24.11
A02000		-	0.374	-1.41787	0.00452979	0.0166343	yes	down	773.91	1549.7	1606.37	615.48	585.32	566.33	1309.99	589.043
A02001		-	0.144	-2.79276	1.89093e-10	7.10975e-09	yes	down	19.26	10.71	7.94	1.25	1.81	2.61	12.6367	1.89
A02002		-	0.026	-5.25468	1.04577e-07	2.26021e-06	yes	down	108.62	11.16	4.12	0.68	0.87	1.4	41.3	0.983333
A02005		-	0.141	-2.83081	1.06833e-05	0.0001174	yes	down	1.01	0.48	0.71	0.09	0.1	0.14	0.733333	0.11
A02009		-	0.358	-1.48289	0.0138581	0.0402858	yes	down	5.56	15.69	11.94	4.31	5.43	4.03	11.0633	4.59
A02029		-	0.039	-4.69641	2.60512e-05	0.000248209	yes	down	4.97	153.3	253.75	5.54	5.43	9.55	137.34	6.84
A02030		-	0.213	-2.2338	0.000104305	0.00078958	yes	down	479.72	1149.58	1203.64	252.43	254.99	208.39	944.313	238.603
A02035		-	0.03	-5.07078	1.50419e-11	6.70912e-10	yes	down	8.31	25.06	41.37	0.8	0.85	1.08	24.9133	0.91
A02036		-	0.006	-7.50289	3.96289e-07	7.08416e-06	yes	down	6.34	1.14	1.01	0	0	0.04	2.83	0.0133333
A02037		-	0.368	-1.44244	0.00651879	0.0221985	yes	down	8.84	3.1	2.76	2.15	2.23	1.06	4.9	1.81333
A02040		-	0.199	-2.32568	0.00134149	0.00635077	yes	down	35.32	80.09	137.05	21.38	21.49	20.81	84.1533	21.2267
A02041		-	0.193	-2.37347	0.000709198	0.00380708	yes	down	66.28	218.68	294.31	43.02	55.38	40.19	193.09	46.1967
A02048		-	0.018	-5.78406	0.000185491	0.00124376	yes	down	1.98	1.4	1.04	0	0	0	1.47333	0
A02058		-	0.161	-2.6314	0.000456984	0.00266887	yes	down	13.7	52.86	80.19	8.16	9.85	11.04	48.9167	9.68333
A02062		-	0.446	-1.16602	0.0180204	0.049552	yes	down	13.69	10.61	4.07	4.47	2.52	5.85	9.45667	4.28
A02063		-	0.148	-2.75247	0.00854152	0.0274821	yes	down	76.41	7.4	2.59	6.31	2.49	3.11	28.8	3.97
A02070		-	0.228	-2.13326	6.5649e-05	0.000538144	yes	down	22.21	36.17	39.57	7.05	6.37	12.57	32.65	8.66333
A02080		-	0.014	-6.19973	1.1879e-08	3.26547e-07	yes	down	48.68	4.42	1.2	0.18	0.16	0.33	18.1	0.223333
A02082		-	0.419	-1.25537	0.0119705	0.0357584	yes	down	1.46	1.7	0.87	0.73	0.37	0.7	1.34333	0.6
A02084		-	0.434	-1.20258	0.0134567	0.0394339	yes	down	153.27	272.11	303.21	127.41	127.13	120.33	242.863	124.957
A02099		-	0.195	-2.35892	9.63581e-06	0.000108479	yes	down	22.66	44.08	50.87	10.12	9.24	7.4	39.2033	8.92
A02104		-	0.321	-1.63787	0.00398128	0.0149323	yes	down	44.06	82.5	115.51	31.56	30.02	32.67	80.69	31.4167
A02115		-	0.423	-1.23999	2.31569e-05	0.000224871	yes	down	25.52	20.35	20.03	9.21	9.78	11.7	21.9667	10.23
A02122		-	0.083	-3.58836	3.52973e-08	8.65687e-07	yes	down	316.96	157.8	54.41	11.66	9.85	24.97	176.39	15.4933
A02125		-	0.388	-1.36522	0.00716044	0.0237614	yes	down	23.85	8.78	6.42	3.93	6.14	5.19	13.0167	5.08667
A02126		-	0.083	-3.5976	1.20776e-06	1.81944e-05	yes	down	6.14	25.11	27.81	1.28	2.01	2.55	19.6867	1.94667
A02127		-	0.125	-2.99512	2.2976e-21	3.80106e-19	yes	down	33.31	41.49	27.25	4.86	5.18	3.86	34.0167	4.63333
A02129		-	0.441	-1.18217	2.6406e-05	0.000250979	yes	down	26.73	26.61	23.79	11.27	13	13.16	25.71	12.4767
A02131		-	0.09	-3.46723	2.48047e-06	3.42966e-05	yes	down	60.24	189.73	308.15	21.03	15.52	26.71	186.04	21.0867
A02144		-	0.33	-1.5979	0.000386848	0.00230664	yes	down	6.63	6.99	8.05	2.84	1.8	3.45	7.22333	2.69667
A02150		-	0.044	-4.49889	5.43081e-07	9.30601e-06	yes	down	3.97	43.47	41.39	1.6	1.91	1.23	29.61	1.58
A02165		-	0.252	-1.98853	0.0059966	0.020778	yes	down	182.12	641.77	982.88	191.73	190.72	176.93	602.257	186.46
A02169		-	0.404	-1.30728	0.0002928	0.00183476	yes	down	320.26	170.37	247.25	114.17	116.19	99.21	245.96	109.857
A02171		-	0.265	-1.91765	1.34587e-10	5.23337e-09	yes	down	913.52	768.98	827.42	262.54	213.66	292.85	836.64	256.35
A02178		-	0.196	-2.35046	0.000117885	0.000872065	yes	down	9.34	21.03	26.56	5.41	4.4	3.45	18.9767	4.42
A02189		-	0.354	-1.49783	0.000837258	0.00434333	yes	down	93.47	160.72	151.96	56.86	46.9	64.98	135.383	56.2467
A02192		-	0.155	-2.69049	0.0024866	0.0103929	yes	down	18.6	150.93	189.03	30.75	17.22	23.1	119.52	23.69
A02194		-	0.246	-2.02582	0.00143948	0.00672718	yes	down	145.79	28.83	26.38	16.48	14.55	17.49	67	16.1733
A02198		-	0.137	-2.87217	1.17423e-06	1.77776e-05	yes	down	9.1	20.93	26.18	3.2	3.05	2.82	18.7367	3.02333
A02200		-	0.124	-3.01427	0.000217609	0.00142039	yes	down	81.01	439.6	655.06	55.62	51.92	79.16	391.89	62.2333
A02205		-	0.271	-1.88503	0.00318023	0.012585	yes	down	79.57	208.89	272.87	54.05	57.57	77.57	187.11	63.0633
A02210		-	0.369	-1.43846	0.0028938	0.0117181	yes	down	9.23	3.04	3.11	2.28	1.69	1.8	5.12667	1.92333
A02214		-	0.37	-1.43271	1.30606e-06	1.93548e-05	yes	down	37.08	25.46	27.25	11.68	10.59	14.03	29.93	12.1
A02216		-	0.274	-1.86673	2.21326e-05	0.000215846	yes	down	27.54	25.31	38.44	10.69	9.52	8.56	30.43	9.59
A02217		-	0.21	-2.25193	6.53319e-05	0.000536511	yes	down	595.65	1308.42	1516.14	282.07	323.12	266.82	1140.07	290.67
A02221		-	0.43	-1.21694	0.010218	0.0315592	yes	down	253.98	348.45	448.03	193.89	189.71	143.73	350.153	175.777
A02231		-	0.367	-1.44536	0.000322447	0.00198276	yes	down	2.41	1.73	1.8	0.84	0.53	1	1.98	0.79
A02235		-	0.138	-2.85398	2.72618e-05	0.000258122	yes	down	51.55	216.58	121.75	15.76	24.84	22.01	129.96	20.87
A02240		-	0.307	-1.70181	3.75663e-07	6.75526e-06	yes	down	8.71	5.25	5.37	2.14	2.44	1.76	6.44333	2.11333
A02242		-	0.452	-1.14501	0.0137631	0.0401122	yes	down	2.79	2.31	2.43	1.66	1.05	1.04	2.51	1.25
A02243		-	0.259	-1.94865	0.00161773	0.00737091	yes	down	7.49	19.27	14.17	6.04	3.93	2.1	13.6433	4.02333
A02244		-	0.122	-3.03398	0.00704535	0.0234733	yes	down	0.4	0.13	0.1	0.04	0.02	0.02	0.21	0.0266667
A02251		-	0.296	-1.75471	0.00886248	0.0282748	yes	down	15.29	46.6	51.55	16.36	13.46	11.2	37.8133	13.6733
A02257		-	0.17	-2.55867	8.00448e-07	1.26886e-05	yes	down	19.37	32.88	40.26	6.01	5.71	6.7	30.8367	6.14
A02260		-	0.119	-3.06616	7.70772e-06	8.95691e-05	yes	down	62.33	240.85	260.99	26.8	21.94	33.55	188.057	27.43
A02261		-	0.004	-8.00145	2.33491e-06	3.26852e-05	yes	down	34.9	2.48	0.04	0.08	0	0.05	12.4733	0.0433333
A02271		-	0.482	-1.05179	0.00697617	0.0233197	yes	down	17.74	26.24	13.12	11.62	10.82	7.17	19.0333	9.87
A02273		-	0.391	-1.35625	0.00010071	0.00076694	yes	down	656.32	825.53	803.3	346.43	324.31	374.75	761.717	348.497
A02283		-	0.224	-2.15905	0.00305239	0.0122092	yes	down	17.68	52.15	77.03	17.06	12.8	11.38	48.9533	13.7467
A02296		-	0.033	-4.90563	6.4208e-05	0.000529672	yes	down	169.47	8.91	1.48	1.25	1.7	2.38	59.9533	1.77667
A02301		-	0.049	-4.34415	0.000166783	0.00113931	yes	down	0.17	9.8	2.58	0.24	0.17	0.28	4.18333	0.23
A02306		-	0.016	-5.97917	6.34813e-05	0.000524629	yes	down	2.05	0.33	0.19	0	0	0.04	0.856667	0.0133333
A02307		-	0.098	-3.3565	1.5559e-09	4.98492e-08	yes	down	21.67	6.99	4.64	0.91	1.26	1.02	11.1	1.06333
A02312		-	0.326	-1.61688	0.00277267	0.0112879	yes	down	31.36	66.03	70.82	20.85	17.56	26.1	56.07	21.5033
A02318		-	0.332	-1.59248	0.000356202	0.00215211	yes	down	55.21	91.19	89.14	28.98	31.42	30.96	78.5133	30.4533
A02319		-	0.418	-1.25976	0.00678909	0.0228792	yes	down	7.55	11.17	11.41	5.34	3.41	5.62	10.0433	4.79
A02326		-	0.405	-1.30459	0.00128764	0.00615671	yes	down	191.71	270.28	163.46	126.12	85.52	72.15	208.483	94.5967
A02334		-	0.317	-1.65891	0.0107481	0.0328841	yes	down	51.14	144.44	184.11	50.85	56.06	39.05	126.563	48.6533
A02339		-	0.28	-1.83856	0.00733921	0.0242746	yes	down	40.14	148.74	179.33	38.17	43.44	42.99	122.737	41.5333
A02356		-	0.428	-1.22353	4.97875e-05	0.000428993	yes	down	284.91	234.8	266.61	125.2	117.53	138.85	262.107	127.193
A02377		-	0.403	-1.31032	0.0139204	0.0404024	yes	down	49.15	93.79	115.19	42.76	42.72	36.38	86.0433	40.62
A02383		-	0.006	-7.46858	4.69975e-05	0.000410001	yes	down	0.04	1.06	0.68	0	0	0	0.593333	0
A02397		-	0.216	-2.20825	6.31144e-05	0.000522513	yes	down	18.96	43.64	44.45	9.06	9.25	8.99	35.6833	9.1
A02399		-	0.304	-1.71719	0.000225797	0.00146542	yes	down	30.43	12.21	7.35	5.24	5.3	4.55	16.6633	5.03
A02400		-	0.16	-2.64139	8.40505e-08	1.87445e-06	yes	down	590.6	1123.53	1180.72	174	186.83	198.05	964.95	186.293
A02408		-	0.131	-2.93255	1.10844e-07	2.36199e-06	yes	down	8.4	11.14	16.36	1.84	1.99	1.7	11.9667	1.84333
A02413		-	0.181	-2.46741	0.0170985	0.0474244	yes	down	79.37	9.36	1.65	5.14	5.71	3.88	30.1267	4.91
A02414		-	0.28	-1.83764	0.000100725	0.00076694	yes	down	71.65	108.73	118.42	36.94	35.69	24.46	99.6	32.3633
A02422		-	0.121	-3.04442	4.52927e-16	4.48034e-14	yes	down	253.85	290.45	307.9	47.45	35.57	34.06	284.067	39.0267
A02428		-	0.212	-2.24055	2.96948e-16	3.07037e-14	yes	down	124.46	101.51	101.5	23.62	27.26	26.01	109.157	25.63
A02429		-	0.001	-9.40191	8.70494e-11	3.47396e-09	yes	down	338.98	18.42	4.52	0.25	0	0.24	120.64	0.163333
A02433		-	0.256	-1.96717	0.00144931	0.0067627	yes	down	32.57	76.89	108.17	20.71	22.92	22.9	72.5433	22.1767
A02434		-	0.491	-1.02619	0.00804494	0.0261604	yes	down	1441.25	1924.51	2028.86	1015.87	1015.64	1037.97	1798.21	1023.16
A02436		-	0.272	-1.87998	0.00689105	0.0231371	yes	down	1.94	0.83	0.35	0.31	0.14	0.38	1.04	0.276667
A02438		-	0.064	-3.9723	0.00168291	0.00760697	yes	down	0.79	64.72	134.19	6.17	7.18	2.96	66.5667	5.43667
A02441		-	0.081	-3.61726	1.76137e-11	7.66826e-10	yes	down	307.4	766.65	578.32	36.45	63.22	56.21	550.79	51.96
A02447		-	0.156	-2.67995	0.00116982	0.00567691	yes	down	6.15	24.99	43.58	4.84	6.15	3.59	24.9067	4.86
A02449		-	0.108	-3.20626	1.48322e-06	2.17674e-05	yes	down	4.06	12.84	7.37	0.47	1.21	1.27	8.09	0.983333
A02455		-	0.465	-1.10477	0.00250328	0.0104483	yes	down	65.7	69.4	81.54	40.21	34.62	39.18	72.2133	38.0033
A02456		-	0.431	-1.21315	0.00295653	0.0119244	yes	down	125	191.34	181.2	93.31	76.54	78	165.847	82.6167
A02472		-	0.225	-2.14972	0.00654534	0.0222556	yes	down	16.58	40.69	63.55	8.11	8.24	18.78	40.2733	11.71
A02474		-	0.131	-2.93694	1.67637e-08	4.44703e-07	yes	down	11.53	16.23	11.81	3.02	0.99	1.74	13.19	1.91667
A02479		-	0.009	-6.85978	1.19289e-07	2.51252e-06	yes	down	56.47	3.46	0.46	0.05	0.2	0.21	20.13	0.153333
A02488		-	0.399	-1.32651	0.000972982	0.00489666	yes	down	31.99	42.46	46.72	17.79	18.61	18.45	40.39	18.2833
A02491		-	0.117	-3.09011	0.000102928	0.000781753	yes	down	28.15	89.14	126.75	5.78	8.47	20.52	81.3467	11.59
A02495		-	0.279	-1.84406	0.00522306	0.0185905	yes	down	217.74	681.69	878.73	218.68	191.57	204.95	592.72	205.067
A02496		-	0.082	-3.60294	0.0121987	0.0362732	yes	down	1	1.31	2.15	0	0.43	0	1.48667	0.143333
A02499		-	0.297	-1.75193	2.05126e-06	2.92087e-05	yes	down	80.35	103.73	91.55	30.79	26.67	37.5	91.8767	31.6533
A02504		-	0.022	-5.51684	0.0010022	0.00501874	yes	down	4.31	0.19	0.17	0.05	0	0.05	1.55667	0.0333333
A02505		-	0.261	-1.93871	3.94518e-10	1.40773e-08	yes	down	13.53	10.59	8.51	3.74	3.02	2.36	10.8767	3.04
A02509		-	0.485	-1.04271	0.0149131	0.0425774	yes	down	43.5	60.36	67	34.31	33.53	26.79	56.9533	31.5433
A02520		-	0.258	-1.9548	1.73831e-06	2.51861e-05	yes	down	43.81	39.73	56.1	15.85	12.24	12.96	46.5467	13.6833
A02533		-	0.031	-4.99831	3.76467e-12	1.87184e-10	yes	down	60.09	150.81	200.94	8.79	3.2	3.71	137.28	5.23333
A02544		-	0.259	-1.94966	0.00656662	0.0222821	yes	down	1.13	4.06	4.12	0.53	0.95	1.35	3.10333	0.943333
A02545		-	0.374	-1.41724	0.00629025	0.0215818	yes	down	7.11	3.92	2.43	1.44	1.04	2.68	4.48667	1.72
A02584		-	0.356	-1.48816	7.14577e-06	8.40043e-05	yes	down	173.4	98.92	119.02	45.82	59.7	45.28	130.447	50.2667
A02590		-	0.037	-4.73743	0.00133884	0.00634314	yes	down	3	0.21	0.11	0	0.06	0.06	1.10667	0.04
A02591		-	0.423	-1.24028	0.0141479	0.0409191	yes	down	217.98	465.11	454.67	182.16	202.02	188.5	379.253	190.893
A02596		-	0.425	-1.23536	1.03874e-07	2.25572e-06	yes	down	132.93	88.06	72.07	41.06	46.76	43.97	97.6867	43.93
A02597		-	0.274	-1.86667	0.000844465	0.0043688	yes	down	14.1	26.98	35.57	8.75	7.57	8.55	25.55	8.29
A02599		-	0.355	-1.4935	0.012131	0.0361074	yes	down	58.38	143.88	176.46	53.27	52.78	56.57	126.24	54.2067
A02600		-	0.031	-5.01919	0.00260203	0.0107569	yes	down	2.61	0.2	0.09	0	0.04	0.04	0.966667	0.0266667
A02602		-	0.324	-1.62583	0.000123689	0.000902522	yes	down	11.02	11	15.02	5.16	3.92	4.61	12.3467	4.56333
A02603		-	0.013	-6.23544	4.59358e-12	2.27158e-10	yes	down	5.17	18.87	26.17	0.24	0.12	0.46	16.7367	0.273333
A02607		-	0.305	-1.71315	0.00342556	0.0133088	yes	down	194.64	51.91	33.13	27.77	27.32	27.89	93.2267	27.66
A02620		-	0.272	-1.87937	0.00116296	0.00566093	yes	down	10.78	21.55	27.62	7.53	5.21	6.6	19.9833	6.44667
A02625		-	0.275	-1.86428	2.89987e-06	3.91482e-05	yes	down	39.44	38.42	43.17	10.21	10.55	16.69	40.3433	12.4833
A02632		-	0.447	-1.16004	0.00605504	0.0209406	yes	down	9.67	13.14	12.58	6.81	6.32	4.81	11.7967	5.98
A02635		-	0.234	-2.09735	1.01721e-11	4.65106e-10	yes	down	50.08	30.17	27.58	9.03	10.47	7.13	35.9433	8.87667
A02644		-	0.265	-1.91343	0.000977473	0.00491111	yes	down	35.11	67.8	94.25	16.81	21.12	24.14	65.72	20.69
A02647		-	0.268	-1.89709	0.00149791	0.00693261	yes	down	17.66	34.38	49.78	9.1	12.66	10.83	33.94	10.8633
A02655		-	0.221	-2.17688	5.68685e-14	4.04255e-12	yes	down	286.57	195.55	144.47	46.9	42.07	63.17	208.863	50.7133
A02660		-	0.285	-1.81064	0.00875081	0.0279872	yes	down	49.06	154.63	224.39	49.54	48.37	52.59	142.693	50.1667
A02664		-	0.044	-4.49843	1.1703e-05	0.000126956	yes	down	0.92	17.14	14	0.3	0.5	0.9	10.6867	0.566667
A02665		-	0.345	-1.53601	0.00960738	0.0302301	yes	down	40.02	11.22	7.06	5.91	5.9	7.83	19.4333	6.54667
A02669		-	0.297	-1.75022	0.0113727	0.0343218	yes	down	7.62	18.89	31.66	7.4	7.11	6.71	19.39	7.07333
A02677		-	0.335	-1.57668	0.00371666	0.0141379	yes	down	3.13	5.87	5.12	1.33	1.4	2.65	4.70667	1.79333
A02682		-	0.14	-2.83634	0.00301431	0.0121038	yes	down	187.31	35.04	5.3	6.75	9.58	12.8	75.8833	9.71
A02687		-	0.344	-1.5402	0.00744995	0.0245861	yes	down	23.93	48.71	64.58	21.03	18.31	16.87	45.74	18.7367
A02689		-	0.301	-1.73429	0.000527253	0.00300406	yes	down	11.76	21.6	23.02	7.19	5.93	6.55	18.7933	6.55667
A02690		-	0.334	-1.58202	0.00314138	0.012481	yes	down	85.91	149.03	202.69	58.43	56.17	59.91	145.877	58.17
A02691		-	0.039	-4.67482	3.74455e-18	4.73217e-16	yes	down	83.06	51.26	14.64	1.89	1.61	2.24	49.6533	1.91333
A02697		-	0.327	-1.61349	0.00305263	0.0122092	yes	down	679.93	1512.44	1691.96	502.69	527.64	494.36	1294.78	508.23
A02698		-	0.308	-1.70103	0.00183276	0.00813216	yes	down	40.81	94.26	83.25	22.36	20.93	35.83	72.7733	26.3733
A02704		-	0.439	-1.18924	0.0121967	0.0362732	yes	down	18.26	27.82	30.28	11.23	10.5	16.66	25.4533	12.7967
A02711		-	0.226	-2.1477	0.000230237	0.00148999	yes	down	105.54	233.94	286.79	54.81	49.37	70.2	208.757	58.1267
A02715		-	0.024	-5.40821	4.22399e-56	1.28114e-52	yes	down	841.63	500.75	703.5	16.88	17.35	18.78	681.96	17.67
A02730		-	0.248	-2.01366	0.000459212	0.00267993	yes	down	7.49	14.13	14.7	4.95	2.99	2.56	12.1067	3.5
A02731		-	0.146	-2.77508	8.12123e-05	0.000642566	yes	down	157.77	460.91	758.78	78.92	84.45	87.6	459.153	83.6567
A02740		-	0.382	-1.38722	7.0404e-07	1.1419e-05	yes	down	49.02	36.24	38.96	16.19	17.81	18.12	41.4067	17.3733
A02744		-	0.021	-5.59557	0.0014526	0.00676997	yes	down	0.35	0.42	0.07	0	0	0	0.28	0
A02752		-	0.435	-1.20241	0.0154532	0.0438716	yes	down	2.08	1.1	0.7	0.49	0.6	0.62	1.29333	0.57
A02756		-	0.133	-2.909	0.000162807	0.00112064	yes	down	35.22	132.47	232.62	23.25	21.68	21.56	133.437	22.1633
A02762		-	0.033	-4.91638	0.000123151	0.000901492	yes	down	1.17	101.07	145.22	1.49	3.05	6.09	82.4867	3.54333
A02771		-	0.056	-4.16355	0.00013497	0.000963212	yes	down	71.37	19.75	0.79	1.79	1.53	1.44	30.6367	1.58667
A02782		-	0.351	-1.512	0.00406845	0.0151779	yes	down	12.81	18.6	23.54	7.32	9.78	5.17	18.3167	7.42333
A02818		-	0.132	-2.9223	2.35046e-05	0.000227762	yes	down	25.57	94.45	111.82	11.97	12.96	12.31	77.28	12.4133
A02825		-	0.261	-1.93811	0.00135503	0.0064049	yes	down	166.08	322.54	434.9	116.86	109.76	61.75	307.84	96.1233
A02831		-	0.119	-3.06553	0.00274442	0.0112231	yes	down	178.22	14.27	6.26	9.45	7.86	4.22	66.25	7.17667
A02839		-	0.087	-3.52161	2.1488e-07	4.24718e-06	yes	down	33.63	87.46	141.37	9.02	9.39	9.49	87.4867	9.3
A02850		-	0.256	-1.96838	7.17987e-09	2.05439e-07	yes	down	11.97	6.1	7.1	2.01	2.4	2.42	8.39	2.27667
A02853		-	0.394	-1.3432	0.00115972	0.00565202	yes	down	21.55	27.56	26.54	13.18	12.16	8.43	25.2167	11.2567
A02855		-	0.249	-2.00457	7.41496e-14	5.15028e-12	yes	down	28.87	23.59	18.31	7.64	6.07	5.12	23.59	6.27667
A02860		-	0.446	-1.16641	0.000667307	0.00362065	yes	down	13.27	13.37	13.56	7.71	5.22	6.95	13.4	6.62667
A02861		-	0.313	-1.67678	0.000132341	0.000948915	yes	down	23.71	34.17	29.55	9.7	7.65	13.89	29.1433	10.4133
A02863		-	0.049	-4.36544	4.73042e-06	5.87204e-05	yes	down	1.93	1.41	1.07	0.06	0	0.17	1.47	0.0766667
A02869		-	0.02	-5.61939	2.30364e-14	1.80697e-12	yes	down	138.38	383.02	490.19	4.84	5.56	14.3	337.197	8.23333
A02872		-	0.095	-3.40067	1.71224e-06	2.48877e-05	yes	down	35.57	14.05	3.32	2.07	1.52	1.2	17.6467	1.59667
A02875		-	0.405	-1.30565	0.000532433	0.00302221	yes	down	23.82	33.35	30.76	13.01	13.14	14.01	29.31	13.3867
A02877		-	0.114	-3.13895	0.00390367	0.0146957	yes	down	6.64	4.84	8.51	0	1.54	1.12	6.66333	0.886667
A02893		-	0.383	-1.38608	0.014648	0.0420185	yes	down	21.19	47.86	45.63	17.73	10.74	22.39	38.2267	16.9533
A02896		-	0.401	-1.31797	0.0163851	0.0460291	yes	down	2.47	3.09	2.37	0.94	1.24	1.36	2.64333	1.18
A02900		-	0.113	-3.15032	0.00320418	0.0126266	yes	down	0.59	0.68	0.21	0	0.07	0.1	0.493333	0.0566667
A02901		-	0.123	-3.02286	0.000847512	0.00437569	yes	down	25.03	2.45	2.27	0.89	0.82	1.71	9.91667	1.14
A02904		-	0.352	-1.50591	0.00275795	0.0112627	yes	down	80.35	160.14	169.16	54.73	56.2	57.64	136.55	56.19
A02920		-	0.305	-1.71264	0.0121747	0.0362256	yes	down	60.13	11.19	8.83	7.05	9.18	7.22	26.7167	7.81667
A02926		-	0.327	-1.61045	6.40232e-10	2.19003e-08	yes	down	14.12	11.87	11.08	4.79	3.94	4.46	12.3567	4.39667
A02928		-	0.321	-1.64015	0.00221488	0.00943943	yes	down	470.73	907.48	1134.78	311.95	306.46	347.15	837.663	321.853
A02938		-	0.498	-1.00721	0.00411953	0.0153235	yes	down	147.77	68.2	57.84	48.78	45.04	48.91	91.27	47.5767
A02939		-	0.162	-2.6298	1.66194e-05	0.000169529	yes	down	11.35	31.74	29.53	4.61	3.36	5.82	24.2067	4.59667
A02959		-	0.272	-1.87726	9.0492e-12	4.20095e-10	yes	down	41.51	34.35	33.08	10.58	9.27	12.53	36.3133	10.7933
A02960		-	0.38	-1.39601	0.00656323	0.0222821	yes	down	10.21	15.58	17.18	6	4.3	8.54	14.3233	6.28
A02963		-	0.113	-3.148	6.83566e-15	5.98055e-13	yes	down	61.32	62.33	81.11	7.67	8.84	9.74	68.2533	8.75
A02964		-	0.057	-4.13271	2.74745e-06	3.72564e-05	yes	down	34.67	136.58	144.91	2.94	8.09	11.52	105.387	7.51667
A02966		-	0.044	-4.49428	1.1111e-08	3.07291e-07	yes	down	3.51	11.55	16.08	0.36	0.39	0.92	10.38	0.556667
A02968		-	0.414	-1.27294	9.43761e-07	1.46042e-05	yes	down	9.72	8.73	6.12	3.61	3.06	4.18	8.19	3.61667
A02975		-	0.086	-3.53751	0.000110951	0.000828124	yes	down	13.23	4.59	2.34	0.15	1.13	0.43	6.72	0.57
A02977		-	0.337	-1.56924	0.000874975	0.00448529	yes	down	4.4	4.83	6.49	1.81	2.01	2.25	5.24	2.02333
A02978		-	0.314	-1.67056	0.00665822	0.02253	yes	down	77.03	208.51	251.35	74.15	61.72	70.46	178.963	68.7767
A02984		-	0.362	-1.46492	1.9939e-05	0.000198278	yes	down	273.03	137.72	181.47	68.74	78.71	84.93	197.407	77.46
A02993		-	0.326	-1.61853	3.83396e-05	0.000346771	yes	down	154.77	78.24	59.44	40.19	34.8	23.26	97.4833	32.75
A02996		-	0.338	-1.56393	0.000143379	0.00101289	yes	down	31.23	39.19	39.91	14.49	15.71	12.84	36.7767	14.3467
A02999		-	0.228	-2.13461	0.000126271	0.000915492	yes	down	173.67	107.11	98.63	15.32	21.78	55.25	126.47	30.7833
A03006		-	0.467	-1.09701	0.000459761	0.00267993	yes	down	15.31	9.61	9.3	6.57	4.28	6.21	11.4067	5.68667
A03008		-	0.464	-1.10657	0.0116245	0.0349541	yes	down	11.63	13.35	12.9	6.06	6.76	7.34	12.6267	6.72
A03021		-	0.01	-6.67294	2.88321e-05	0.000271016	yes	down	2.2	0.39	0.7	0	0	0	1.09667	0
A03032		-	0.236	-2.08496	0.000343832	0.00208708	yes	down	73.52	155.82	211.4	42.72	39.1	42.32	146.913	41.38
A03034		-	0.361	-1.46803	0.0144867	0.0416607	yes	down	234.86	687.96	694.7	233.14	224.52	248.47	539.173	235.377
A03039		-	0.106	-3.23347	8.02505e-14	5.53181e-12	yes	down	58.86	60.14	72.06	5.47	10	7.35	63.6867	7.60667
A03049		-	0.171	-2.54418	0.000522901	0.00299141	yes	down	6.85	25.53	33.21	5.49	3.04	5.12	21.8633	4.55
A03050		-	0.403	-1.31239	0.0136165	0.0397828	yes	down	82.64	137.26	190.29	65.31	67.02	65.37	136.73	65.9
A03052		-	0.391	-1.35527	0.00204732	0.00889616	yes	down	7.55	11.61	11.1	5.38	3.99	4.07	10.0867	4.48
A03057		-	0.003	-8.53038	1.24336e-11	5.61165e-10	yes	down	105.73	9.08	3.17	0.02	0.04	0.23	39.3267	0.0966667
A03058		-	0.037	-4.77385	9.12059e-09	2.55349e-07	yes	down	511.51	2346.09	4511.99	95.4	113.68	130.52	2456.53	113.2
A03061		-	0.084	-3.57928	0.000384879	0.00229791	yes	down	3.63	56.37	92.95	6.56	4.17	5.42	50.9833	5.38333
A03063		-	0.096	-3.37649	8.43613e-06	9.66755e-05	yes	down	142.27	581.33	895.31	64.95	68.99	61.49	539.637	65.1433
A03074		-	0.188	-2.40787	0.000854979	0.00440762	yes	down	1.87	2.25	2.11	0.49	0.19	0.65	2.07667	0.443333
A03076		-	0.085	-3.56123	1.26137e-06	1.88461e-05	yes	down	21.42	78.01	99.58	6.17	4.67	9.72	66.3367	6.85333
A03078		-	0.166	-2.59051	0.00388302	0.0146482	yes	down	2.36	1.73	3.21	0.04	0.67	0.66	2.43333	0.456667
A03080		-	0.146	-2.78035	0.000114168	0.000847318	yes	down	32.34	110.68	165.6	18.94	20.32	15.69	102.873	18.3167
A03081		-	0.008	-7.00547	8.53545e-08	1.89425e-06	yes	down	120.12	5.4	0.95	0.2	0.48	0.19	42.1567	0.29
A03083		-	0.417	-1.26052	9.49817e-05	0.000733095	yes	down	146.17	102.98	58.55	39.96	38.42	54.83	102.567	44.4033
A03087		-	0.116	-3.10169	2.73991e-06	3.72096e-05	yes	down	39.5	110.43	144.78	11.92	14.33	15.96	98.2367	14.07
A03088		-	0.285	-1.81041	3.0464e-06	4.07635e-05	yes	down	32.12	13.5	11.68	5.2	5.98	5.51	19.1	5.56333
A03090		-	0.365	-1.45256	1.55773e-07	3.19951e-06	yes	down	784.3	814.38	752.88	303.37	314.61	344.31	783.853	320.763
A03095		-	0.046	-4.43796	6.97834e-06	8.22486e-05	yes	down	8.59	124.52	143.27	3.13	3.85	8.7	92.1267	5.22667
A03099		-	0.255	-1.97122	0.0065505	0.0222584	yes	down	129.9	485.62	698.07	155	126.84	140.34	437.863	140.727
A03100		-	0.158	-2.65777	0.00145678	0.00678017	yes	down	27.49	183.86	247.75	32.32	27.65	32.62	153.033	30.8633
A03114		-	0.184	-2.43981	0.000905368	0.00460173	yes	down	32.4	107.97	155.79	18.1	18.52	31.94	98.72	22.8533
A03117		-	0.257	-1.9591	0.00308948	0.0123325	yes	down	10.76	24.1	30.98	4.33	7.38	8.78	21.9467	6.83
A03120		-	0.263	-1.92959	0.00264158	0.0108858	yes	down	21.5	69.89	47.66	9.71	12.51	21.14	46.35	14.4533
A03124		-	0.1	-3.32654	0.00518845	0.0184991	yes	down	3.14	0.24	0.25	0.17	0.08	0.08	1.21	0.11
A03131		-	0.252	-1.98811	4.54614e-07	7.9396e-06	yes	down	16.44	13.82	10.22	2.19	4	4.71	13.4933	3.63333
A03132		-	0.077	-3.69418	3.26753e-06	4.31514e-05	yes	down	37.19	154.2	261.18	12.35	12.35	18.73	150.857	14.4767
A03135		-	0.185	-2.43236	0.0108664	0.0331235	yes	down	11.54	143.94	159.75	32.78	16.35	25.38	105.077	24.8367
A03136		-	0.245	-2.02958	0.00594247	0.0206376	yes	down	30.09	129.31	174.73	34.34	32.27	33.13	111.377	33.2467
A03138		-	0.27	-1.88846	3.61479e-05	0.0003299	yes	down	5.81	8.29	8.75	1.98	2.56	2.49	7.61667	2.34333
A03146		-	0.189	-2.40244	0.00155126	0.00713054	yes	down	36.89	4.27	5.16	2.88	2.79	2.63	15.44	2.76667
A03147		-	0.073	-3.77293	5.44438e-05	0.000460394	yes	down	9.51	78.6	102.17	3.5	3.45	10.19	63.4267	5.71333
A03152		-	0.241	-2.05476	1.08515e-05	0.000118961	yes	down	270.27	429.35	497.61	112.75	103.58	122.72	399.077	113.017
A03163		-	0.044	-4.50293	9.9783e-06	0.000111676	yes	down	0.58	5.86	5.22	0.08	0.15	0.39	3.88667	0.206667
A03175		-	0.283	-1.8201	0.000622729	0.00344974	yes	down	2.38	2.29	2.3	0.36	0.67	1.14	2.32333	0.723333
A03176		-	0.25	-2.00192	3.18475e-05	0.000295092	yes	down	23.57	42.65	43.01	11.8	10.52	9.14	36.41	10.4867
A03181		-	0.238	-2.07194	0.000883336	0.00451797	yes	down	17.65	6.36	2.91	2.21	2.69	1.32	8.97333	2.07333
A03185		-	0.461	-1.11855	0.0022313	0.00949162	yes	down	5.6	5.1	5.2	2.43	3.17	2.48	5.3	2.69333
A03187		-	0.256	-1.96607	3.02512e-05	0.000282894	yes	down	106.2	188.61	184.41	44.9	55.97	39.75	159.74	46.8733
A03199		-	0.139	-2.84274	0.00180138	0.00802287	yes	down	1.62	0.85	0.85	0.2	0	0.29	1.10667	0.163333
A03211		-	0.152	-2.71776	1.57173e-14	1.28839e-12	yes	down	5.74	5.76	6.3	0.89	1.13	0.99	5.93333	1.00333
A03212		-	0.233	-2.10205	1.48788e-05	0.000154369	yes	down	19.32	30.3	36.03	7.76	6.57	8.79	28.55	7.70667
A03219		-	0.265	-1.91405	0.000179221	0.00121064	yes	down	7.82	15.2	16.15	3.91	3.85	4.28	13.0567	4.01333
A03221		-	0.103	-3.28289	3.41089e-05	0.000313356	yes	down	133.43	20.69	17.63	3.46	4.46	9.13	57.25	5.68333
A03237		-	0.331	-1.59375	0.00166277	0.00754593	yes	down	61.74	96.31	125.64	42.22	33.31	36.38	94.5633	37.3033
A03242		-	0.11	-3.18109	2.28831e-17	2.63562e-15	yes	down	166.56	77.6	58.56	12.56	11.86	9.7	100.907	11.3733
A03248		-	0.236	-2.08565	0.00275453	0.0112544	yes	down	7.19	24.56	32.58	6.41	6.33	5.59	21.4433	6.11
A03250		-	0.245	-2.02977	1.25935e-05	0.000135287	yes	down	63.9	20.48	20.9	7.54	8.34	10.2	35.0933	8.69333
A03263		-	0.183	-2.44888	0.00198379	0.00867812	yes	down	200.22	961.98	1425.77	159.98	195.16	255.15	862.657	203.43
A03264		-	0.017	-5.84144	0.000545359	0.00308212	yes	down	0.13	1.54	0.64	0	0	0.04	0.77	0.0133333
A03271		-	0.3	-1.7377	0.0172348	0.0476944	yes	down	37.3	95.2	124.76	40.99	22.15	32.19	85.7533	31.7767
A03285		-	0.347	-1.52525	0.00034572	0.00209435	yes	down	323.46	525.99	487.31	172.44	194.01	180.12	445.587	182.19
A03289		-	0.222	-2.1738	7.72027e-05	0.000613508	yes	down	5.58	9.97	11.37	2.56	1.54	2.83	8.97333	2.31
A03298		-	0.412	-1.2783	0.0173124	0.0478511	yes	down	4	2.02	1.05	0.63	0.95	1.34	2.35667	0.973333
A03305		-	0.011	-6.54263	1.74135e-06	2.519e-05	yes	down	564.84	33.43	42.99	4.95	1.51	0	213.753	2.15333
A03312		-	0.109	-3.19852	2.73953e-10	1.00108e-08	yes	down	70.02	137.2	133.92	10.77	15.43	16.5	113.713	14.2333
A03315		-	0.315	-1.66554	0.0171007	0.0474244	yes	down	52.67	214.41	246.64	66.43	64.91	69.07	171.24	66.8033
A03322		-	0.304	-1.71667	7.67224e-05	0.000610759	yes	down	73.31	118.89	118.57	37.09	34.24	37.9	103.59	36.41
A03324		-	0.463	-1.11128	0.000394377	0.00234539	yes	down	29.31	23.76	24.79	15.03	14.05	10.36	25.9533	13.1467
A03325		-	0.265	-1.9178	0.0137833	0.0401455	yes	down	5.38	24.02	27.84	6.39	7.77	4.32	19.08	6.16
A03330		-	0.458	-1.12508	0.00712411	0.0236837	yes	down	4000.9	6383.08	6245.03	2989.18	2971.7	2876.91	5543	2945.93
A03334		-	0.244	-2.03594	2.17245e-06	3.06466e-05	yes	down	36.56	40.24	52.2	11	10.86	14.29	43	12.05
A03340		-	0.224	-2.15923	7.31611e-05	0.000589109	yes	down	25.55	66.8	56.49	11.53	12.33	14.83	49.6133	12.8967
A03344		-	0.318	-1.65103	3.04161e-08	7.56163e-07	yes	down	23.07	18.8	20.14	6.98	8.05	6.63	20.67	7.22
A03346		-	0.049	-4.34287	2.06917e-13	1.30414e-11	yes	down	45.74	77.06	114.51	3.24	4.68	5.91	79.1033	4.61
A03348		-	0.07	-3.84565	9.11032e-05	0.000707897	yes	down	66.45	12.47	1.58	1.35	1.65	2.1	26.8333	1.7
A03351		-	0.01	-6.65766	6.12977e-14	4.32363e-12	yes	down	127.38	30.47	13.87	0.29	0.22	1.11	57.24	0.54
A03353		-	0.238	-2.07002	0.00379691	0.0143771	yes	down	118.74	397.18	610.15	112.41	114.98	104.99	375.357	110.793
A03358		-	0.114	-3.12885	9.05779e-05	0.00070502	yes	down	0.55	3.09	2.25	0.27	0.31	0.21	1.96333	0.263333
A03373		-	0.314	-1.67243	0.00196304	0.00859564	yes	down	15.12	28.49	32.83	10.08	10.01	8.23	25.48	9.44
A03376		-	0.013	-6.24455	7.46802e-13	4.14338e-11	yes	down	58.28	10.75	3.86	0.28	0.2	0.42	24.2967	0.3
A03378		-	0.094	-3.4128	5.46366e-08	1.27799e-06	yes	down	10.17	19.73	26.79	2.79	1.33	2.22	18.8967	2.11333
A03387		-	0.314	-1.66973	0.00311405	0.0124003	yes	down	6.57	12.64	15.58	5.27	3.7	3.9	11.5967	4.29
A03394		-	0.167	-2.58281	0.00367477	0.0140313	yes	down	0.51	3.07	2.46	0.52	0.28	0.39	2.01333	0.396667
A03395		-	0.08	-3.63962	4.675e-05	0.000409411	yes	down	137.09	969.81	1643.03	85.55	71.98	135.2	916.643	97.5767
A03397		-	0.286	-1.80527	0.000481509	0.00279061	yes	down	11.98	16.97	20.74	6.2	3.66	6.69	16.5633	5.51667
A03400		-	0.066	-3.91271	1.7575e-05	0.000177289	yes	down	20.21	187.28	268.06	10.96	11.15	17.79	158.517	13.3
A03402		-	0.168	-2.57722	0.00210519	0.00907789	yes	down	188.25	958.83	1737.02	188.25	197.55	248.07	961.367	211.29
A03405		-	0.317	-1.65868	0.000211172	0.00138633	yes	down	203.3	286.85	341.04	99.34	92.15	116.87	277.063	102.787
A03408		-	0.228	-2.13592	4.95668e-05	0.000427496	yes	down	6.14	11.95	11.77	3.17	2.17	2.52	9.95333	2.62
A03409		-	0.218	-2.19928	3.5175e-05	0.000321666	yes	down	75.49	140.56	169.68	38.2	32.69	28.58	128.577	33.1567
A03425		-	0.321	-1.6379	3.75729e-06	4.8562e-05	yes	down	35.57	43.2	34.59	11.14	11.66	17.38	37.7867	13.3933
A03427		-	0.431	-1.21521	0.00365043	0.0139677	yes	down	3.02	4.44	3.81	1.74	1.57	2.13	3.75667	1.81333
A03433		-	0.166	-2.58787	6.57497e-06	7.79996e-05	yes	down	57.58	104.21	145.76	20.79	24.11	15.63	102.517	20.1767
A03440		-	0.443	-1.17519	0.000207876	0.00136964	yes	down	7.13	6.78	6.76	3.09	3.46	3.54	6.89	3.36333
A03448		-	0.229	-2.12758	0.000446437	0.00261682	yes	down	383.91	1065.29	1235.55	246.11	243.17	254.73	894.917	248.003
A03470		-	0.227	-2.13629	0.00405449	0.0151569	yes	down	21.47	57.53	77.54	8.17	20.65	15.11	52.18	14.6433
A03474		-	0.006	-7.40194	0.000145481	0.00102456	yes	down	0.44	8.81	0.49	0	0	0	3.24667	0
A03481		-	0.044	-4.51987	4.87524e-06	6.01897e-05	yes	down	3.66	5.96	0.68	0.31	0.05	0.1	3.43333	0.153333
A03484		-	0.41	-1.28524	0.000694574	0.00374182	yes	down	7.22	6.67	7.26	2.54	3.61	3.48	7.05	3.21
A03499		-	0.341	-1.55291	0.00123607	0.00596024	yes	down	1097.91	2006.61	2157.16	690.75	701.56	730.08	1753.89	707.463
A03526		-	0.375	-1.41657	0.0117915	0.0353286	yes	down	18.9	47.21	38.79	17.04	10.45	18.74	34.9667	15.41
A03539		-	0.392	-1.35018	0.00691062	0.023165	yes	down	25.28	34.21	48.58	15.72	15.13	18.93	36.0233	16.5933
A03541		-	0.224	-2.15915	0.00143843	0.00672572	yes	down	111.9	336.13	484.46	84.83	87.79	85.06	310.83	85.8933
A03547		-	0.385	-1.37575	0.0144324	0.0415176	yes	down	7.28	15.14	16.98	7.39	4.87	5.56	13.1333	5.94
A03549		-	0.326	-1.61765	3.80621e-06	4.90549e-05	yes	down	19.52	17.07	18.22	5.82	6.87	7.29	18.27	6.66
A03557		-	0.005	-7.69604	3.27597e-07	6.04626e-06	yes	down	2.08	0.76	0.28	0	0	0	1.04	0
A03561		-	0.109	-3.20068	7.3211e-08	1.66537e-06	yes	down	16.22	3.13	5.32	0.73	0.96	1.01	8.22333	0.9
A03563		-	0.133	-2.91113	9.04935e-06	0.000102468	yes	down	42.68	86.89	148.6	13.2	12.23	19.39	92.7233	14.94
A03566		-	0.003	-8.46786	6.37608e-10	2.18928e-08	yes	down	2.36	2.54	3.79	0	0	0	2.89667	0
A03576		-	0.089	-3.49583	1.63016e-05	0.000166474	yes	down	79.52	366.36	636.2	34.85	42.86	43.96	360.693	40.5567
A03584		-	0.078	-3.67938	9.26183e-14	6.28906e-12	yes	down	3.07	7.45	3.93	0.38	0.44	0.42	4.81667	0.413333
A03585		-	0.202	-2.30819	1.50724e-09	4.84608e-08	yes	down	3.81	2.33	1.94	0.62	0.54	0.56	2.69333	0.573333
A03587		-	0.225	-2.15397	0.00183859	0.00814474	yes	down	2.48	11.48	8.29	2.51	1.52	1.78	7.41667	1.93667
A03588		-	0.339	-1.55861	0.00182615	0.00811335	yes	down	113.97	153.6	189.43	58.53	77.89	46.96	152.333	61.1267
A03590		-	0.072	-3.79211	1.04333e-06	1.59017e-05	yes	down	28.73	124	196.5	10.27	11.19	9.64	116.41	10.3667
A03600		-	0.077	-3.70785	0.0104044	0.0320054	yes	down	0.13	0.09	0.47	0.02	0	0.04	0.23	0.02
A03602		-	0.009	-6.8755	7.13092e-77	6.48843e-73	yes	down	139.87	123.75	109.93	1.18	1.51	0.77	124.517	1.15333
A03603		-	0.122	-3.03004	1.44593e-05	0.000150532	yes	down	0.78	1.25	1.86	0.27	0.16	0.14	1.29667	0.19
A03607		-	0.095	-3.40321	0.000639998	0.00351535	yes	down	166.64	20.35	4.72	4.92	7.46	3.99	63.9033	5.45667
A03608		-	0.255	-1.97361	0.000999388	0.0050074	yes	down	133.94	349.6	392.65	84.7	93.1	95.8	292.063	91.2
A03622		-	0.204	-2.29514	0.00505722	0.0181307	yes	down	57.1	254.65	454.89	49.54	71.04	77.53	255.547	66.0367
A03628		-	0.116	-3.10523	3.1777e-11	1.33244e-09	yes	down	4554.51	5370.79	6373.34	476.09	757.55	1041.54	5432.88	758.393
A03630		-	0.23	-2.12314	1.01048e-06	1.54793e-05	yes	down	15.07	14.44	19.33	3.36	4.06	5.29	16.28	4.23667
A03631		-	0.362	-1.46624	0.0171585	0.0475412	yes	down	0.63	1.78	1.37	0.52	0.42	0.62	1.26	0.52
A03637		-	0.421	-1.24841	0.0155525	0.0441124	yes	down	696.73	1527.87	1550.17	606.78	618.11	686.97	1258.26	637.287
A03639		-	0.207	-2.27494	1.6745e-06	2.44172e-05	yes	down	9.97	15.63	17.59	3.52	3.55	3.21	14.3967	3.42667
A03643		-	0.074	-3.76157	1.29716e-05	0.000138369	yes	down	13.7	76.36	113.99	8.32	3.25	7.25	68.0167	6.27333
A03644		-	0.008	-7.01276	0.000131297	0.000942173	yes	down	0	20.21	4.06	0	0.08	0.12	8.09	0.0666667
A03646		-	0.166	-2.59334	1.10073e-05	0.000120234	yes	down	18.02	43.3	48.95	7.87	7.55	6.26	36.7567	7.22667
A03647		-	0.067	-3.89399	1.06176e-10	4.16419e-09	yes	down	494.64	1182.5	1562.45	92.24	84.73	87.14	1079.86	88.0367
A03651		-	0.175	-2.51214	0.0106188	0.0325211	yes	down	17.37	303.27	383.48	65.56	40.74	46.96	234.707	51.0867
A03658		-	0.466	-1.10118	0.00431892	0.0159618	yes	down	9.28	4.13	3.53	2.61	2.56	2.93	5.64667	2.7
A03659		-	0.403	-1.31259	0.000502977	0.00289475	yes	down	8.01	8.45	9.36	4.11	3.31	4.26	8.60667	3.89333
A03661		-	0.295	-1.76161	4.81552e-05	0.000418096	yes	down	119.91	122.28	172.36	42.62	51.48	48.97	138.183	47.69
A03663		-	0.024	-5.37015	3.52292e-14	2.62746e-12	yes	down	3.12	1.58	1.83	0.07	0.05	0.05	2.17667	0.0566667
A03665		-	0.335	-1.57968	0.00251487	0.010486	yes	down	60.36	22.07	14.8	10.91	12.19	10.24	32.41	11.1133
A03676		-	0.249	-2.00805	0.0139011	0.0403735	yes	down	0.66	2.01	1.05	0.3	0.44	0.29	1.24	0.343333
A03689		-	0.309	-1.6966	2.93003e-06	3.94968e-05	yes	down	30.07	39.41	27.16	12.15	7.94	12.99	32.2133	11.0267
A03690		-	0.281	-1.83153	0.00171802	0.00774259	yes	down	31.29	72.24	81.28	26.8	15.69	18.68	61.6033	20.39
A03704		-	0.046	-4.44734	8.60208e-08	1.90439e-06	yes	down	130.28	860.86	1057.47	42.69	23.86	48.99	682.87	38.5133
A03707		-	0.127	-2.97574	1.43732e-05	0.000149807	yes	down	39.95	127.82	157.81	18.95	17.42	14.8	108.527	17.0567
A03716		-	0.139	-2.85202	0.000250761	0.00160681	yes	down	22.89	115.7	152.87	17.33	15.77	17.42	97.1533	16.84
A03717		-	0.195	-2.35718	0.000794186	0.00415066	yes	down	13.52	41.97	58.06	8.79	9.93	8.57	37.85	9.09667
A03723		-	0.171	-2.55098	2.45623e-05	0.0002365	yes	down	17.34	45.47	52.9	6.9	8.09	8.37	38.57	7.78667
A03727		-	0.077	-3.69379	4.49312e-07	7.86209e-06	yes	down	22.59	23.04	18.65	0.72	1.99	2.98	21.4267	1.89667
A03728		-	0.347	-1.52517	0.00582419	0.0203199	yes	down	5.74	2.23	2.17	1.25	1.2	1.2	3.38	1.21667
A03732		-	0.393	-1.3468	0.00910481	0.0289566	yes	down	123.88	259.94	272.3	92.66	99.01	110.08	218.707	100.583
A03733		-	0.107	-3.21911	0.00512151	0.0183251	yes	down	2.64	0.74	0.32	0.24	0.14	0	1.23333	0.126667
A03737		-	0.27	-1.8899	0.00210643	0.00907789	yes	down	46.31	129.34	141.41	29.55	38.63	35.36	105.687	34.5133
A03741		-	0.433	-1.20634	0.00378576	0.0143528	yes	down	1214.32	1865.6	1894.13	829.78	797.28	877.44	1658.02	834.833
A03743		-	0.037	-4.76892	0.00151317	0.00698547	yes	down	2.59	0.33	0.04	0	0.02	0.08	0.986667	0.0333333
A03745		-	0.42	-1.25194	0.00684675	0.0230287	yes	down	400.53	722.55	726.59	325.93	274.18	326.74	616.557	308.95
A03750		-	0.018	-5.79486	4.37243e-13	2.55031e-11	yes	down	113.26	43.53	105.15	1.01	3.72	0.56	87.3133	1.76333
A03759		-	0.496	-1.0107	0.0154757	0.0439081	yes	down	4.25	8.57	4.36	3.15	2.85	3.29	5.72667	3.09667
A03791		-	0.404	-1.30822	0.000337588	0.00206294	yes	down	86.05	39.89	38.42	25.85	25.15	17.89	54.7867	22.9633
A03809		-	0.291	-1.78214	0.00763227	0.0250617	yes	down	83.27	237.81	338.98	87.69	78.85	66.73	220.02	77.7567
A03812		-	0.096	-3.37552	1.91378e-05	0.000190728	yes	down	5.08	29.52	25.09	2.16	2.75	1.96	19.8967	2.29
A03815		-	0.199	-2.32626	3.03677e-11	1.27924e-09	yes	down	879.88	449.29	304.61	115.32	96.94	120.3	544.593	110.853
A03820		-	0.101	-3.31002	0.00314081	0.012481	yes	down	23.72	2.24	0.44	0.5	1.16	0.73	8.8	0.796667
A03824		-	0.351	-1.5091	0.000298594	0.00186345	yes	down	67.57	67.96	81.81	30.67	34.76	21.94	72.4467	29.1233
A03827		-	0.157	-2.67399	9.54952e-05	0.000735742	yes	down	5.48	17.51	21.87	2.77	2.79	2.91	14.9533	2.82333
A03828		-	0.346	-1.53047	0.00263316	0.0108654	yes	down	46.2	106.14	90.3	37.46	30.17	30.9	80.88	32.8433
A03837		-	0.013	-6.30895	3.22875e-21	5.24615e-19	yes	down	883.18	2572.6	3396.43	29.34	33.76	45.15	2284.07	36.0833
A03845		-	0.124	-3.01648	0.0181366	0.0497813	yes	down	9.49	0.51	0.42	0.64	0.06	0.49	3.47333	0.396667
A03882		-	0.374	-1.41708	3.52358e-06	4.60647e-05	yes	down	9.79	10.64	9.17	4.41	3.52	4.27	9.86667	4.06667
A03890		-	0.418	-1.25955	0.0174655	0.0482156	yes	down	76.72	141.17	176.3	60.57	59.21	73.78	131.397	64.52
A03892		-	0.067	-3.90517	2.26376e-07	4.42016e-06	yes	down	218.47	750.63	1253.6	63.78	51.51	77.09	740.9	64.1267
A03895		-	0.349	-1.51774	0.000251501	0.00161042	yes	down	620.08	782.88	908.11	280.13	281.31	357	770.357	306.147
A03923		-	0.101	-3.31021	5.30994e-05	0.000452389	yes	down	19.31	78.32	149.94	8.89	8.61	13.68	82.5233	10.3933
A03928		-	0.12	-3.05852	0.00011711	0.000867742	yes	down	16.74	99.38	123.34	10.59	11.65	13.03	79.82	11.7567
A03929		-	0.105	-3.25216	0.000159527	0.00110189	yes	down	14.14	1.7	2.11	0.38	0.45	0.97	5.98333	0.6
A03934		-	0.271	-1.88509	0.00347103	0.0134567	yes	down	73.98	196.73	266.74	52.48	59.39	68.41	179.15	60.0933
A03940		-	0.067	-3.89249	1.2753e-06	1.89918e-05	yes	down	3.12	3.81	4.02	0.57	0.09	0.18	3.65	0.28
A03942		-	0.335	-1.57786	0.00107485	0.00532103	yes	down	21.15	25.03	37.79	11.17	10.83	10.82	27.99	10.94
A03944		-	0.425	-1.23457	0.000361537	0.00218	yes	down	20.16	23.88	20.29	9.73	12.12	8.36	21.4433	10.07
A03946		-	0.18	-2.47441	0.00113015	0.00554777	yes	down	2.15	12.05	7.74	1.38	0.88	2.3	7.31333	1.52
A03955		-	0.339	-1.55862	0.00179383	0.00799709	yes	down	21.94	40.62	40.03	14.61	15.33	10.18	34.1967	13.3733
A03963		-	0.31	-1.68884	0.00830988	0.0268507	yes	down	3.71	5.88	8.21	2.85	1.98	1.75	5.93333	2.19333
A03970		-	0.278	-1.84701	4.56649e-05	0.000402621	yes	down	8.24	12.61	11.77	4.23	3.09	3.01	10.8733	3.44333
A03975		-	0.212	-2.23897	0.00276902	0.0112832	yes	down	100.49	354.14	600.26	89.55	95.37	93.96	351.63	92.96
A03976		-	0.177	-2.49883	0.00215902	0.00925776	yes	down	4.99	28.96	40.1	4.83	5.86	5.41	24.6833	5.36667
A03994		-	0.294	-1.76398	0.0141747	0.0409706	yes	down	3.25	0.91	0.6	0.51	0.3	0.56	1.58667	0.456667
A03997		-	0.191	-2.39104	0.00071215	0.00381842	yes	down	27.89	90.71	133.51	19.12	17.23	22.64	84.0367	19.6633
A03999		-	0.162	-2.62745	3.09835e-12	1.55756e-10	yes	down	28.22	30	35.94	6.02	5.9	5.26	31.3867	5.72667
A04014		-	0.107	-3.22216	1.62593e-29	8.70254e-27	yes	down	81.45	79.97	61.03	6.77	9.29	9.78	74.15	8.61333
A04021		-	0.098	-3.34806	2.588e-05	0.000247096	yes	down	15.24	49.15	72.74	4.47	5.1	7.57	45.71	5.71333
A04031		-	0.035	-4.85107	0.000512804	0.00294014	yes	down	0.91	0.22	0.5	0	0	0.06	0.543333	0.02
A04033		-	0.315	-1.66831	0.00154475	0.00712043	yes	down	82.89	40.14	16.62	12.33	11.26	19.7	46.55	14.43
A04039		-	0.406	-1.29887	0.00018697	0.00125183	yes	down	171.26	88.24	64.3	41.46	40.93	53.55	107.933	45.3133
A04043		-	0.448	-1.15874	0.000174725	0.00118202	yes	down	527.04	282.46	248.43	163.4	154.54	199.51	352.643	172.483
A04045		-	0.475	-1.07347	0.00418809	0.0155161	yes	down	45.31	60.09	59.02	30.96	30.76	26.2	54.8067	29.3067
A04052		-	0.151	-2.72916	1.67975e-18	2.21508e-16	yes	down	201.94	102.8	111.27	22.78	19.56	24.13	138.67	22.1567
A04055		-	0.085	-3.54909	2.09358e-06	2.97184e-05	yes	down	2.52	2.3	3.05	0.26	0.17	0.34	2.62333	0.256667
A04060		-	0.021	-5.58218	0.000612659	0.00340537	yes	down	8.2	2.92	0.65	0	0.22	0	3.92333	0.0733333
A04061		-	0.33	-1.60031	0.0014531	0.00676997	yes	down	9.34	13.72	16.72	5.76	3.63	5.8	13.26	5.06333
A04072		-	0.094	-3.4129	0.00109839	0.00542872	yes	down	17.8	3.74	0.25	0.66	0.63	0.57	7.26333	0.62
A04074		-	0.277	-1.85171	1.05377e-05	0.000116157	yes	down	183.14	197.04	260.3	76.65	69.22	59.32	213.493	68.3967
A04075		-	0.297	-1.75282	0.000322506	0.00198276	yes	down	3.72	6.19	6.31	1.57	1.58	2.34	5.40667	1.83
A04078		-	0.178	-2.48879	0.00136701	0.0064548	yes	down	159.78	21.06	17.73	11.35	8.64	13.45	66.19	11.1467
A04081		-	0.486	-1.0406	0.00301858	0.0121156	yes	down	501.99	405.63	425.54	279.56	268.35	170.25	444.387	239.387
A04083		-	0.272	-1.87713	0.0114596	0.0345383	yes	down	11.6	40.1	38.11	4.62	7.97	16.29	29.9367	9.62667
A04084		-	0.041	-4.61739	3.01095e-23	6.52302e-21	yes	down	849.23	636.45	783.19	21.8	49.03	34.9	756.29	35.2433
A04092		-	0.129	-2.95527	2.16317e-06	3.05998e-05	yes	down	34.9	77.58	99.07	8.93	8.47	15.35	70.5167	10.9167
A04093		-	0.447	-1.16323	0.0151265	0.0430785	yes	down	19.49	36.33	36.84	17.05	14.35	16.24	30.8867	15.88
A04104		-	0.256	-1.96359	9.62691e-08	2.11073e-06	yes	down	3.12	2.87	1.65	0.73	0.64	0.69	2.54667	0.686667
A04110		-	0.419	-1.25519	0.000222038	0.00144515	yes	down	23.54	20.72	22.71	11.21	11.5	8.42	22.3233	10.3767
A04111		-	0.328	-1.60701	0.00182876	0.00812096	yes	down	97.62	176.03	209.24	59.57	67.18	63.26	160.963	63.3367
A04117		-	0.388	-1.36577	6.56298e-05	0.000538144	yes	down	13.84	11.63	9.73	5.86	3.5	5.54	11.7333	4.96667
A04122		-	0.346	-1.53075	0.0071381	0.0237129	yes	down	1.59	3.84	3.26	1.32	1.11	1.03	2.89667	1.15333
A04136		-	0.293	-1.76959	0.00105714	0.00525622	yes	down	2.98	5.27	5.23	1.64	1.01	1.89	4.49333	1.51333
A04139		-	0.197	-2.3437	0.00508963	0.0182253	yes	down	29.08	6.88	1.64	2.63	1.95	2.36	12.5333	2.31333
A04152		-	0.144	-2.79387	0.00235462	0.00992801	yes	down	2.1	7.29	7.23	0.99	0.47	1.46	5.54	0.973333
A04154		-	0.403	-1.31235	0.0065264	0.0222161	yes	down	1.78	2.06	2.33	1.03	0.68	1.1	2.05667	0.936667
A04160		-	0.005	-7.78788	1.24773e-07	2.61518e-06	yes	down	38.05	1.94	0.37	0.04	0.08	0.04	13.4533	0.0533333
A04164		-	0.004	-7.82722	4.82612e-05	0.000418616	yes	down	1.5	17.11	0.12	0	0.08	0	6.24333	0.0266667
A04173		-	0.29	-1.7843	0.0125031	0.0370827	yes	down	11.67	2.68	1.41	1.01	1.42	1.91	5.25333	1.44667
A04175		-	0.132	-2.92377	7.34415e-06	8.60901e-05	yes	down	46.05	99.74	161.06	13.45	17.3	18.86	102.283	16.5367
A04176		-	0.272	-1.88016	2.06738e-05	0.000204469	yes	down	102.84	114.67	152.58	33.21	35.15	47.5	123.363	38.62
A04182		-	0.059	-4.09468	1.60461e-08	4.26912e-07	yes	down	12.64	4.09	1.48	0.21	0.39	0.42	6.07	0.34
A04185		-	0.298	-1.74792	0.00113548	0.00556967	yes	down	13.91	31.04	31.56	8.21	7.82	10.41	25.5033	8.81333
A04188		-	0.406	-1.30142	0.0142659	0.0411689	yes	down	55.23	110.06	118.49	52.22	36.53	50.39	94.5933	46.38
A04190		-	0.139	-2.84701	1.07618e-07	2.30275e-06	yes	down	38.45	69.61	81.3	11.31	11.88	7.46	63.12	10.2167
A04200		-	0.215	-2.21668	0.00482257	0.0174893	yes	down	1.87	9.69	8.93	1.74	1.12	2.41	6.83	1.75667
A04201		-	0.387	-1.37071	0.000538664	0.0030524	yes	down	1226.25	1559.04	1744.9	713.13	620.88	752.11	1510.06	695.373
A04202		-	0.077	-3.69989	1.39906e-05	0.000146805	yes	down	1.11	7.24	7.93	0.37	0.37	0.77	5.42667	0.503333
A04207		-	0.459	-1.12249	0.0160473	0.0451891	yes	down	135.02	188.03	228.03	110.34	106.46	80.81	183.693	99.2033
A04210		-	0.451	-1.14905	0.000240558	0.0015447	yes	down	136.03	118.03	60.87	45.38	41.54	60.85	104.977	49.2567
A04213		-	0.319	-1.64744	0.0017733	0.00793669	yes	down	23.9	45.63	50.01	14.28	17.71	12.62	39.8467	14.87
A04218		-	0.175	-2.5169	6.20261e-05	0.000515883	yes	down	55.22	13.99	11.1	4.56	5.76	3.63	26.77	4.65
A04221		-	0.106	-3.24351	2.36662e-07	4.57195e-06	yes	down	7.92	20.61	16.31	2.28	1.92	1.3	14.9467	1.83333
A04224		-	0.027	-5.21171	1.87193e-05	0.000187379	yes	down	0.24	6.27	8.81	0.1	0.14	0.28	5.10667	0.173333
A04225		-	0.343	-1.54188	0.01612	0.0453683	yes	down	4.03	11.74	12.72	3.93	3.69	4.02	9.49667	3.88
A04230		-	0.17	-2.55751	0.000361238	0.00217965	yes	down	78.56	279.45	390.45	54.11	40.84	63.19	249.487	52.7133
A04232		-	0.186	-2.42412	0.00571401	0.0200354	yes	down	30.66	199.58	342.09	43.38	35.28	57.95	190.777	45.5367
A04234		-	0.189	-2.40705	0.00314527	0.012481	yes	down	65.74	394.78	544.87	75.1	70.32	97.06	335.13	80.8267
A04239		-	0.193	-2.37085	0.00360404	0.0138572	yes	down	13.66	54.18	98.12	12.67	15.27	13.02	55.32	13.6533
A04247		-	0.301	-1.73065	1.4312e-07	2.95967e-06	yes	down	54.13	62.23	55.91	22.52	17.13	18.8	57.4233	19.4833
A04248		-	0.086	-3.53433	1.03018e-05	0.000114481	yes	down	7.74	31.37	42.97	2.31	2.53	3.98	27.36	2.94
A04249		-	0.237	-2.07759	0.0100785	0.0312759	yes	down	7.04	30.79	43.92	5.96	6.9	11.43	27.25	8.09667
A04251		-	0.352	-1.50656	0.00155112	0.00713054	yes	down	88.61	136.2	166.59	52.26	56.23	52.87	130.467	53.7867
A04253		-	0.189	-2.40518	0.00252661	0.0105136	yes	down	0.88	0.76	0.64	0.04	0.08	0.33	0.76	0.15
A04258		-	0.202	-2.30813	0.000760314	0.0039989	yes	down	378.48	1126.66	1633.46	220.4	248.2	334.96	1046.2	267.853
A04268		-	0.144	-2.7961	0.00011072	0.000827129	yes	down	18.02	54.58	91.34	10.16	8.87	10.14	54.6467	9.72333
A04269		-	0.303	-1.7231	0.00502411	0.0180546	yes	down	15.63	37.35	50.02	11.48	12.67	13.17	34.3333	12.44
A04278		-	0.411	-1.28339	0.0106582	0.0326307	yes	down	35.67	50.13	59.59	18.94	17.66	32.45	48.4633	23.0167
A04279		-	0.19	-2.39481	5.86823e-05	0.000490964	yes	down	281.55	694.23	836.05	124.29	134.26	167.77	603.943	142.107
A04281		-	0.034	-4.86598	7.84547e-11	3.17271e-09	yes	down	59.65	181.85	338.47	7.82	8.9	7.96	193.323	8.22667
A04286		-	0.093	-3.43276	1.80795e-13	1.1667e-11	yes	down	70.98	26.94	27.82	2.91	3.47	5.57	41.9133	3.98333
A04290		-	0.285	-1.80914	5.74231e-06	6.92256e-05	yes	down	15.88	15.76	17.9	4.17	5.07	6.64	16.5133	5.29333
A04292		-	0.291	-1.78104	0.00667773	0.0225708	yes	down	1535.18	595.34	178.71	160	189.87	298.95	769.743	216.273
A04293		-	0.368	-1.44365	0.000325283	0.00199444	yes	down	4.17	4.11	4.43	1.87	1.33	2.01	4.23667	1.73667
A04300		-	0.059	-4.07718	5.56132e-06	6.756e-05	yes	down	71.38	14.03	3.45	1.27	2.43	1.15	29.62	1.61667
A04302		-	0.198	-2.33926	0.00179749	0.00800946	yes	down	2.8	8.74	13.43	2.01	2.48	1.53	8.32333	2.00667
A04305		-	0.154	-2.69647	0.000231137	0.00149369	yes	down	3.81	7.99	9.36	1	0.96	1.95	7.05333	1.30333
A04308		-	0.039	-4.68407	3.95336e-21	6.31081e-19	yes	down	132.66	218.78	268.79	9.52	8.89	9.74	206.743	9.38333
A04325		-	0.137	-2.87166	3.97917e-05	0.000358835	yes	down	70.09	221.52	333.13	35.84	35.69	33.05	208.247	34.86
A04327		-	0.288	-1.79788	0.00856161	0.0275272	yes	down	5.07	17.02	18.83	3.86	5.26	4.99	13.64	4.70333
A04336		-	0.179	-2.48004	0.00293236	0.0118479	yes	down	9.36	53.77	84.59	11.01	9.2	12.73	49.24	10.98
A04338		-	0.02	-5.63484	0.0095858	0.0302117	yes	down	0	3.27	8.95	0	0.3	0	4.07333	0.1
A04340		-	0.18	-2.47504	6.52573e-05	0.000536511	yes	down	126.02	289.81	271.13	33.74	37.41	80.46	228.987	50.5367
A04341		-	0.206	-2.27933	8.52386e-06	9.74354e-05	yes	down	99.22	152.91	207.21	36.22	41.53	33.27	153.113	37.0067
A04345		-	0.299	-1.74001	1.3849e-07	2.87699e-06	yes	down	32.54	32.9	32.25	12.49	10.19	10.17	32.5633	10.95
A04350		-	0.3	-1.73808	6.29758e-08	1.44701e-06	yes	down	92.89	73.64	90.06	30.04	28.6	27.11	85.53	28.5833
A04366		-	0.404	-1.30903	0.0157464	0.0445511	yes	down	53.42	109.16	129.22	44.66	44.17	51.35	97.2667	46.7267
A04370		-	0.394	-1.34396	0.00248135	0.0103854	yes	down	45.33	50.68	68.43	20.63	25.3	28.66	54.8133	24.8633
A04372		-	0.1	-3.31477	0.000163261	0.00112259	yes	down	35.66	247.77	419.32	27.42	30	32.98	234.25	30.1333
A04380		-	0.265	-1.91688	0.00577834	0.0202064	yes	down	5.88	17.19	9.9	1.82	2.04	5.98	10.99	3.28
A04381		-	0.311	-1.68303	0.00125483	0.00603154	yes	down	31.88	65.66	66.03	17.93	16.28	24.68	54.5233	19.63
A04389		-	0.356	-1.49085	0.00431153	0.0159474	yes	down	96.69	158.09	184.97	77.14	60.3	50.46	146.583	62.6333
A04397		-	0.412	-1.27757	0.00273913	0.0112103	yes	down	5.91	3.48	2.86	1.18	1.82	2.3	4.08333	1.76667
A04412		-	0.188	-2.40936	1.24586e-05	0.000134155	yes	down	100.3	185.12	248.12	45.17	36.9	38.19	177.847	40.0867
A04421		-	0.213	-2.22964	0.000123903	0.000903358	yes	down	122.95	317.84	344.16	63.06	57.96	76.22	261.65	65.7467
A04424		-	0.294	-1.76675	0.00982032	0.0307062	yes	down	118.77	323.39	509.51	109.94	128.54	111.76	317.223	116.747
A04425		-	0.357	-1.48661	0.000195975	0.00130444	yes	down	256.23	353.1	366.12	137.72	117.57	148.3	325.15	134.53
A04449		-	0.209	-2.26161	0.00128068	0.00613205	yes	down	21.78	4.85	2.5	2.2	1.56	2.01	9.71	1.92333
A04454		-	0.338	-1.56287	0.0132832	0.0389757	yes	down	123.65	328.35	393.05	107.48	122.68	119.32	281.683	116.493
A04461		-	0.018	-5.77575	0.00666355	0.0225313	yes	down	4.33	0.24	0.22	0	0	0	1.59667	0
A04482		-	0.422	-1.2438	0.00418377	0.0155088	yes	down	47.11	65.71	71.08	24.38	29.78	34.91	61.3	29.69
A04487		-	0.437	-1.19464	0.000814098	0.00423769	yes	down	6.92	7.16	6.74	3.21	3.59	3.29	6.94	3.36333
A04494		-	0.374	-1.41806	0.00713109	0.0236982	yes	down	10.13	3.1	2.88	1.72	1.82	2.51	5.37	2.01667
A04498		-	0.315	-1.66497	4.08354e-06	5.21855e-05	yes	down	171.28	175.47	203.09	60.83	62.1	75.44	183.28	66.1233
A04507		-	0.008	-6.98921	0.00286147	0.0116009	yes	down	0	0.42	0.71	0	0	0	0.376667	0
A04508		-	0.048	-4.38859	0.000320402	0.00197516	yes	down	0.26	27.6	23.01	1.1	1.06	0.79	16.9567	0.983333
A04516		-	0.415	-1.26976	0.0103346	0.0318438	yes	down	4.16	6.48	7.55	3.11	3.04	2.56	6.06333	2.90333
A04523		-	0.452	-1.14661	0.000223922	0.00145533	yes	down	72.74	71.93	31.37	26.96	26.68	29.02	58.68	27.5533
A04525		-	0.063	-3.99292	1.22857e-06	1.84468e-05	yes	down	46.3	27.66	2.25	1.27	1.77	1.51	25.4033	1.51667
A04539		-	0.3	-1.73761	4.52514e-06	5.67139e-05	yes	down	49.86	38.87	50.56	12.92	16.39	17.93	46.43	15.7467
A04541		-	0.231	-2.11124	0.00994959	0.0310145	yes	down	0.67	5.73	3.69	1.26	0.67	0.8	3.36333	0.91
A04542		-	0.316	-1.66333	3.27613e-05	0.000302942	yes	down	6.46	5.78	6.75	2.06	1.79	2.84	6.33	2.23
A04544		-	0.027	-5.18899	1.85012e-24	5.61141e-22	yes	down	904.23	572.05	1009.2	15.56	26.53	35.19	828.493	25.76
A04547		-	0.25	-1.99766	0.00529357	0.0187636	yes	down	1.97	6.92	1.25	0.93	0.66	1.1	3.38	0.896667
A04550		-	0.421	-1.2468	9.78608e-05	0.000751422	yes	down	24.37	22.62	24.38	11.35	12.02	10.02	23.79	11.13
A04551		-	0.148	-2.75926	6.49413e-05	0.000535237	yes	down	48.17	139.83	210.39	27.16	25.38	19.26	132.797	23.9333
A04554		-	0.36	-1.47457	0.00597879	0.0207321	yes	down	56.19	102.05	132.57	42.83	37.12	44.23	96.9367	41.3933
A04557		-	0.369	-1.43989	0.0120017	0.0358044	yes	down	26.51	45.35	70.48	20.04	20.13	22.41	47.4467	20.86
A04561		-	0.371	-1.43011	5.81765e-08	1.35038e-06	yes	down	105.39	100.34	93.33	38.22	41.4	43.15	99.6867	40.9233
A04569		-	0.474	-1.07698	0.0134849	0.0395039	yes	down	124.2	152.01	194.95	91.87	90.08	76.82	157.053	86.2567
A04575		-	0.319	-1.64865	0.00115827	0.00565202	yes	down	34.27	11.94	7.94	5.43	5.24	6.52	18.05	5.73
A04577		-	0.033	-4.91401	0.000188863	0.00126172	yes	down	6.26	0.52	0.47	0.09	0	0.13	2.41667	0.0733333
A04581		-	0.391	-1.35484	0.0067557	0.022792	yes	down	30.55	51.21	60.93	23.34	23.43	17.99	47.5633	21.5867
A04582		-	0.376	-1.40982	0.00301402	0.0121038	yes	down	6.92	8.38	6.94	2.21	3.39	3.8	7.41333	3.13333
A04600		-	0.036	-4.8109	1.94508e-31	1.60893e-28	yes	down	61.49	65.28	64.1	2.05	3.48	2.02	63.6233	2.51667
A04606		-	0.132	-2.92051	0.004585	0.0167748	yes	down	6.16	1.66	0.12	0.34	0.34	0.28	2.64667	0.32
A04611		-	0.36	-1.47495	3.83767e-14	2.81604e-12	yes	down	27.77	24.97	17.52	8.99	8.68	9.29	23.42	8.98667
A04612		-	0.424	-1.23652	0.0135966	0.0397545	yes	down	4.67	9.18	8.54	3.7	4	3.2	7.46333	3.63333
A04613		-	0.144	-2.79688	2.06979e-05	0.000204485	yes	down	8.65	24.09	30.99	3.54	3	4.45	21.2433	3.66333
A04618		-	0.433	-1.20832	0.00161115	0.00734463	yes	down	29.2	34.26	37.22	18.64	13.81	16.91	33.56	16.4533
A04620		-	0.303	-1.72132	0.00933042	0.0295501	yes	down	74.47	229.89	299.66	82.78	69.39	72.71	201.34	74.96
A04628		-	0.429	-1.22171	0.00523889	0.0186118	yes	down	38.51	50.42	61.92	24.38	23.82	26.58	50.2833	24.9267
A04633		-	0.023	-5.46637	8.38161e-10	2.8246e-08	yes	down	2.41	1.96	0.97	0	0.06	0.06	1.78	0.04
A04637		-	0.142	-2.81666	0.0021683	0.0092888	yes	down	4.44	0.65	0.46	0.12	0.2	0.41	1.85	0.243333
A04641		-	0.182	-2.45576	1.81164e-05	0.000182145	yes	down	33.09	74.82	88.96	13.37	12.66	16.35	65.6233	14.1267
A04643		-	0.303	-1.72098	3.22472e-07	5.9759e-06	yes	down	34.4	27.99	27.37	12.17	10.4	7.04	29.92	9.87
A04645		-	0.143	-2.81029	7.19661e-24	1.76978e-21	yes	down	197.76	128.79	145.16	25	23.32	25.19	157.237	24.5033
A04648		-	0.24	-2.05757	0.0033246	0.0129942	yes	down	14.47	37.64	63.14	10.57	13.26	10.16	38.4167	11.33
A04649		-	0.147	-2.76757	7.41517e-05	0.000594979	yes	down	3.55	9.1	14.09	1.19	1.36	2.19	8.91333	1.58
A04656		-	0.318	-1.65142	0.0143743	0.0413898	yes	down	56.06	141.41	233.07	56.93	59.59	51.01	143.513	55.8433
A04659		-	0.331	-1.59614	0.00227327	0.00963861	yes	down	94.08	172.98	179.27	52.2	42.41	80.39	148.777	58.3333
A04664		-	0.008	-6.91744	5.78147e-06	6.95841e-05	yes	down	0.39	0.46	0.83	0	0	0	0.56	0
A04666		-	0.22	-2.18426	0.00411586	0.0153233	yes	down	4.78	11.65	12.53	3.41	2.56	1.7	9.65333	2.55667
A04674		-	0.336	-1.57338	0.00177723	0.00795034	yes	down	17.98	28.99	34.14	10.46	8.47	12.86	27.0367	10.5967
A04694		-	0.252	-1.98655	0.00226655	0.00961459	yes	down	74.27	205.98	284.25	62.18	57	54.49	188.167	57.89
A04697		-	0.095	-3.3999	0.000531033	0.00301992	yes	down	1.34	2.65	4.54	0.24	0.28	0.44	2.84333	0.32
A04705		-	0.176	-2.50821	1.30569e-11	5.85247e-10	yes	down	91.34	77.34	102.89	19.84	18.12	15.74	90.5233	17.9
A04708		-	0.123	-3.02705	0.000418394	0.00247206	yes	down	5	1.51	3.89	0.44	0.7	0.28	3.46667	0.473333
A04711		-	0.021	-5.54254	9.04671e-05	0.000704761	yes	down	33.24	1.96	0.25	0.35	0.25	0.08	11.8167	0.226667
A04714		-	0.051	-4.2941	2.48395e-06	3.42966e-05	yes	down	6.77	53.88	92.68	2.78	2.72	4.26	51.11	3.25333
A04717		-	0.406	-1.30194	0.00876474	0.0280121	yes	down	34.17	66.47	66.71	30.36	22.94	25.96	55.7833	26.42
A04724		-	0.347	-1.5275	0.00207963	0.00898079	yes	down	5.55	8.7	6.67	2.03	1.89	4.15	6.97333	2.69
A04727		-	0.271	-1.88188	0.00482787	0.0174945	yes	down	62.01	197.29	258.79	60.07	53.25	57.22	172.697	56.8467
A04729		-	0.39	-1.35715	0.000169422	0.00115215	yes	down	3.54	3.26	3.64	1.68	1.57	1.26	3.48	1.50333
A04738		-	0.009	-6.80593	3.70731e-05	0.000336991	yes	down	2.91	8.5	0.03	0	0.07	0.03	3.81333	0.0333333
A04745		-	0.007	-7.07074	6.36452e-05	0.000525506	yes	down	6.35	0.54	0.07	0	0	0.05	2.32	0.0166667
A04751		-	0.05	-4.33638	3.69412e-05	0.000336128	yes	down	1.33	10.31	5.52	0.06	0.15	0.76	5.72	0.323333
A04753		-	0.406	-1.30045	3.48098e-09	1.04533e-07	yes	down	299.09	238.67	208.38	109.32	102.38	124.99	248.713	112.23
A04754		-	0.08	-3.65012	0.00339563	0.0132207	yes	down	11.27	1.02	0.08	0.37	0.25	0.27	4.12333	0.296667
A04779		-	0.275	-1.86074	0.0146984	0.0421258	yes	down	21.07	85.14	133.51	26.93	28.23	27.07	79.9067	27.41
A04782		-	0.481	-1.05696	0.0020765	0.00897152	yes	down	9.97	12.92	10.69	6.52	4.98	6.39	11.1933	5.96333
A04786		-	0.254	-1.97585	6.97891e-05	0.000566468	yes	down	50.34	80.02	96.27	24.06	23.62	20.67	75.5433	22.7833
A04794		-	0.137	-2.8635	2.17932e-07	4.28286e-06	yes	down	49.91	63.95	110.27	9.93	12.86	13.69	74.71	12.16
A04799		-	0.319	-1.64793	0.00219843	0.00938251	yes	down	2475.38	5534.53	6019.34	1615.55	1779.83	1991.94	4676.42	1795.77
A04804		-	0.396	-1.33525	5.73198e-07	9.62274e-06	yes	down	5.87	5.48	3.31	1.92	1.9	2.31	4.88667	2.04333
A04811		-	0.297	-1.7492	0.0054669	0.0192914	yes	down	35.53	81.65	122.15	30.62	25.05	30.12	79.7767	28.5967
A04827		-	0.1	-3.31583	3.28989e-08	8.13443e-07	yes	down	13.71	3.13	6.16	0.58	0.85	0.95	7.66667	0.793333
A04860		-	0.144	-2.79922	8.33469e-05	0.000654899	yes	down	23.69	95.56	79.17	7.2	11.02	16.31	66.14	11.51
A04861		-	0.126	-2.99155	1.03961e-14	8.67835e-13	yes	down	15.49	15.73	9.04	1.15	1.86	2.35	13.42	1.78667
A04881		-	0.16	-2.64669	2.76548e-07	5.25326e-06	yes	down	57.27	106.13	118.37	15.53	15.59	21.41	93.9233	17.51
A04889		-	0.115	-3.1234	1.07452e-07	2.30275e-06	yes	down	258.95	511.93	749.71	67.67	64.39	77.42	506.863	69.8267
A04894		-	0.015	-6.09248	1.66629e-10	6.31734e-09	yes	down	423.33	57.18	16.67	1.55	1.88	3.25	165.727	2.22667
A04901		-	0.026	-5.28752	0.00373288	0.0141878	yes	down	0.3	0.06	0.15	0	0	0	0.17	0
A04902		-	0.36	-1.4721	0.00196505	0.00860029	yes	down	68.48	93.31	125.35	37.21	42.87	40.62	95.7133	40.2333
A04905		-	0.219	-2.19296	1.85876e-05	0.000186265	yes	down	55.87	112.19	112.06	26.76	25.28	19.72	93.3733	23.92
A04909		-	0.389	-1.36215	8.2744e-06	9.51817e-05	yes	down	428.07	240.44	177.39	121.81	100.52	125.78	281.967	116.037
A04910		-	0.287	-1.80178	1.60051e-05	0.000164183	yes	down	14.9	18.23	19.35	5.22	6.6	5.29	17.4933	5.70333
A04912		-	0.358	-1.48145	0.00678682	0.0228792	yes	down	39.38	84.76	96.58	33.34	32.44	27.1	73.5733	30.96
A04917		-	0.469	-1.09178	0.00649269	0.0221209	yes	down	1145.84	1284.41	1572.08	749.76	781.92	673.03	1334.11	734.903
A04931		-	0.349	-1.51963	0.000122902	0.000901118	yes	down	111.31	126.73	125.3	39.55	40	65.96	121.113	48.5033
A04942		-	0.377	-1.40624	1.17063e-05	0.000126956	yes	down	53.8	26.05	27.13	14.93	14.39	13.08	35.66	14.1333
A04944		-	0.396	-1.33758	0.0170085	0.0473193	yes	down	28.16	60.34	72.64	23.64	23.14	28.58	53.7133	25.12
A04945		-	0.054	-4.22086	5.35818e-05	0.000455646	yes	down	3.65	0.79	0.25	0.14	0.05	0.05	1.56333	0.08
A04946		-	0.383	-1.38522	0.00460511	0.0168281	yes	down	3.6	6.95	5.98	2.75	2	2.46	5.51	2.40333
A04951		-	0.226	-2.14497	0.0013355	0.0063356	yes	down	1148.09	3695.11	4871.96	900.4	895.93	906.37	3238.39	900.9
A04952		-	0.255	-1.97233	0.00347481	0.0134656	yes	down	25.51	63.14	87.02	12.2	14.89	26.45	58.5567	17.8467
A04955		-	0.407	-1.29852	0.0120855	0.0359954	yes	down	6.8	12.33	13.89	4.93	5.22	5.48	11.0067	5.21
A04958		-	0.312	-1.67829	0.000776279	0.00406876	yes	down	252.49	495.04	526.24	158.16	157.4	158.6	424.59	158.053
A04975		-	0.103	-3.27948	4.08782e-14	2.95199e-12	yes	down	58.3	41.55	72.03	6.44	6.6	7.1	57.2933	6.71333
A04979		-	0.103	-3.28245	0.000654735	0.00356733	yes	down	2.36	33.91	43.55	2.55	3.31	4.26	26.6067	3.37333
A04980		-	0.115	-3.11844	8.18202e-06	9.43577e-05	yes	down	35.88	167.88	161.53	15.66	18.21	16.39	121.763	16.7533
A04988		-	0.424	-1.23852	0.0112464	0.03404	yes	down	134.94	216.85	216.03	79.23	115.26	87.93	189.273	94.14
A04990		-	0.261	-1.94015	0.0023042	0.00974704	yes	down	6.37	14.44	20.59	3.9	4.11	4.96	13.8	4.32333
A04999		-	0.184	-2.43892	7.55251e-15	6.48305e-13	yes	down	44.78	36.07	38.67	7.07	7.59	9.61	39.84	8.09
A05001		-	0.348	-1.52489	0.000644703	0.00353596	yes	down	140.51	209.3	233.16	80.44	69.43	90.69	194.323	80.1867
A05016		-	0.025	-5.32458	4.32185e-16	4.36939e-14	yes	down	74.9	201.76	287.98	5.43	5.14	6.38	188.213	5.65
A05019		-	0.189	-2.40217	5.61649e-06	6.80485e-05	yes	down	17.44	35.34	35.35	4.81	7.61	6.8	29.3767	6.40667
A05021		-	0.257	-1.96012	2.29064e-07	4.45353e-06	yes	down	124.69	133.19	137.76	40.81	28.64	48.4	131.88	39.2833
A05028		-	0.247	-2.01916	0.000452863	0.00264991	yes	down	51.9	116.05	141.09	31.17	33.31	25.79	103.013	30.09
A05038		-	0.251	-1.99527	0.00949454	0.0299968	yes	down	210.49	33.33	23.9	23.35	15.11	27.61	89.24	22.0233
A05042		-	0.17	-2.5572	0.000232188	0.00149835	yes	down	89.66	310.93	414.72	56.94	56.87	59.02	271.77	57.61
A05046		-	0.154	-2.70243	2.50831e-08	6.41098e-07	yes	down	79.9	122.77	139.58	18.61	16.62	25.79	114.083	20.34
A05048		-	0.12	-3.05581	0.000241578	0.00155015	yes	down	10.68	61.27	88.98	8.74	5.94	9.54	53.6433	8.07333
A05050		-	0.243	-2.04224	0.00322762	0.0127004	yes	down	2.23	7.98	9.91	2.09	1.75	2.02	6.70667	1.95333
A05053		-	0.282	-1.82807	0.00487352	0.0176189	yes	down	69.3	187.29	262.99	58.58	52.25	65.81	173.193	58.88
A05054		-	0.436	-1.19919	0.0112026	0.0339323	yes	down	28.55	46.24	49.34	17.52	19.85	25.2	41.3767	20.8567
A05056		-	0.449	-1.15475	0.000150691	0.00105037	yes	down	8.18	5.93	3.69	3.27	2.3	2.76	5.93333	2.77667
A05057		-	0.299	-1.73985	0.00330874	0.0129489	yes	down	2.72	2.96	3.92	1.37	1.24	0.7	3.2	1.10333
A05071		-	0.291	-1.7798	3.99105e-08	9.63252e-07	yes	down	141.81	75.63	55.84	26.85	24.72	30.85	91.0933	27.4733
A05072		-	0.21	-2.25184	0.00178509	0.00797767	yes	down	22.37	81.55	105.03	15.3	13.32	24.37	69.65	17.6633
A05084		-	0.009	-6.73316	0.00838314	0.0270202	yes	down	3.95	0	0.19	0	0	0	1.38	0
A05086		-	0.119	-3.07536	3.37017e-22	6.70619e-20	yes	down	51.22	34.44	33.85	4.07	4.7	6.44	39.8367	5.07
A05094		-	0.471	-1.08561	0.00192132	0.00844543	yes	down	4.52	4.67	3.16	2.06	2.12	2.11	4.11667	2.09667
A05099		-	0.255	-1.97173	0.000226664	0.00147001	yes	down	26.24	48.02	60.89	14.24	13.68	12.65	45.05	13.5233
A05106		-	0.261	-1.94014	0.0109553	0.0333227	yes	down	2.33	2.2	1.52	0.12	0.46	1.1	2.01667	0.56
A05107		-	0.343	-1.54395	0.00155435	0.00713467	yes	down	44.48	74.59	80.14	25.23	21.53	33.28	66.4033	26.68
A05111		-	0.039	-4.66931	5.87957e-11	2.38831e-09	yes	down	13.34	21.73	34.83	1.09	0.74	1.51	23.3	1.11333
A05112		-	0.011	-6.55407	5.57319e-17	6.26055e-15	yes	down	1013.69	866.49	1109.62	4.86	4.13	26.8	996.6	11.93
A05115		-	0.408	-1.2923	1.05082e-05	0.000116157	yes	down	103.64	97	93.59	42.62	50.78	38.8	98.0767	44.0667
A05116		-	0.201	-2.3171	1.27958e-12	6.84874e-11	yes	down	139.22	113.13	129.38	32.24	29.3	23.56	127.243	28.3667
A05120		-	0.304	-1.71654	0.00809804	0.026297	yes	down	47.1	13.23	7.02	5.49	7.21	7.44	22.45	6.71333
A05121		-	0.105	-3.24584	8.86171e-11	3.52108e-09	yes	down	7.93	9	10.05	0.84	0.77	1.6	8.99333	1.07
A05127		-	0.355	-1.49497	3.91906e-06	5.03666e-05	yes	down	76.75	66.21	72.94	31.92	29.42	24.39	71.9667	28.5767
A05128		-	0.031	-5.00175	0.0153716	0.0436673	yes	down	2.97	1.47	0.19	0	0	0	1.54333	0
A05133		-	0.297	-1.75046	0.00386615	0.0146028	yes	down	173.66	220.43	418.07	120.41	105.24	72.42	270.72	99.3567
A05138		-	0.302	-1.72507	0.00405694	0.0151598	yes	down	4.82	12.14	14.46	4.13	3.52	3.58	10.4733	3.74333
A05146		-	0.122	-3.03395	0.0014259	0.00668433	yes	down	28.83	306.1	512.29	43.74	37.86	53.92	282.407	45.1733
A05153		-	0.062	-4.01121	2.28985e-05	0.0002226	yes	down	24.58	11.57	0.76	0.56	1.01	0.58	12.3033	0.716667
A05154		-	0.245	-2.03014	0.00260555	0.0107665	yes	down	53.45	183.26	207.12	46.72	34.46	54.35	147.943	45.1767
A05157		-	0.231	-2.11501	0.00644083	0.0219577	yes	down	18.38	88.05	121.96	19.18	23.79	22.55	76.13	21.84
A05158		-	0.376	-1.41006	0.00455959	0.0167087	yes	down	368.23	465.56	642.37	226.25	245.28	193.18	492.053	221.57
A05168		-	0.45	-1.15196	0.00473802	0.0172443	yes	down	7.03	10.89	9.7	5.29	4.15	4.56	9.20667	4.66667
A05174		-	0.181	-2.46541	0.00127182	0.00610074	yes	down	15.17	59.41	79.72	12.11	10.44	12.73	51.4333	11.76
A05181		-	0.313	-1.67628	0.00267919	0.0110158	yes	down	16.73	36.64	42.35	10.74	10.78	13.61	31.9067	11.71
A05182		-	0.31	-1.6902	0.00180586	0.00803892	yes	down	16.84	6.35	4.3	1.91	2.61	3.99	9.16333	2.83667
A05188		-	0.2	-2.32538	0.000292989	0.00183476	yes	down	168.7	508.31	627.37	97.8	110.94	104.8	434.793	104.513
A05191		-	0.058	-4.1111	5.86796e-08	1.35859e-06	yes	down	19.5	56.56	90.02	3.12	5.42	3.41	55.36	3.98333
A05194		-	0.149	-2.74598	2.11805e-05	0.000208122	yes	down	17.36	54.22	62.44	6.87	7.41	9.46	44.6733	7.91333
A05197		-	0.213	-2.2334	0.00873321	0.0279506	yes	down	15.02	2.46	1.17	1.02	0.73	1.94	6.21667	1.23
A05201		-	0.372	-1.42753	0.00720435	0.0238894	yes	down	34.54	63.66	65.06	21.15	17.69	33.31	54.42	24.05
A05205		-	0.41	-1.28562	0.000140033	0.000991567	yes	down	11.61	7.98	9.66	3.96	4.67	4.53	9.75	4.38667
A05206		-	0.126	-2.9938	0.00010659	0.000802204	yes	down	124.94	598.08	805.23	74.27	64.14	106.19	509.417	81.5333
A05209		-	0.471	-1.08564	0.000902525	0.00459032	yes	down	19.5	23.57	19.72	11.54	11.9	9.28	20.93	10.9067
A05218		-	0.145	-2.78314	0.000383946	0.00229384	yes	down	26.97	118.36	190.43	23.04	17.88	19.65	111.92	20.19
A05219		-	0.214	-2.221	0.00276182	0.0112639	yes	down	2.59	7.56	0.94	0.76	1.04	0.66	3.69667	0.82
A05221		-	0.479	-1.06241	5.51709e-06	6.73825e-05	yes	down	106.92	71.08	68.41	43.66	41.84	41.42	82.1367	42.3067
A05228		-	0.108	-3.20625	1.28049e-05	0.000136912	yes	down	27.65	95.39	152.21	12.01	11.28	13.46	91.75	12.25
A05235		-	0.328	-1.61038	0.0126862	0.0374901	yes	down	143.51	383.33	537.41	144.59	141.92	147.83	354.75	144.78
A05253		-	0.239	-2.06624	0.00145553	0.00677785	yes	down	31.25	120.36	114.17	23.79	23.77	27.42	88.5933	24.9933
A05256		-	0.11	-3.17946	0.00319288	0.0126094	yes	down	692.39	77.62	10.07	29.47	22.32	26.16	260.027	25.9833
A05269		-	0.095	-3.39519	5.66129e-05	0.000477406	yes	down	231.59	27.45	19.14	9.49	7	8.66	92.7267	8.38333
A05277		-	0.306	-1.70768	4.28789e-07	7.51744e-06	yes	down	163.24	165.3	174.97	62.48	50.58	65.6	167.837	59.5533
A05278		-	0.007	-7.17592	1.25131e-05	0.000134582	yes	down	9.15	1.65	1.06	0	0	0	3.95333	0
A05279		-	0.436	-1.19897	0.0147843	0.0422893	yes	down	78.28	142.59	152.46	68.99	60.08	65.63	124.443	64.9
A05291		-	0.139	-2.84564	4.13281e-05	0.000370852	yes	down	40.27	133.92	185.15	19.27	22.5	18.93	119.78	20.2333
A05294		-	0.085	-3.5638	0.00524051	0.0186118	yes	down	46.88	3.1	0.19	1.21	1.08	1.48	16.7233	1.25667
A05298		-	0.46	-1.11972	0.0168445	0.0470491	yes	down	1269.54	2408.09	2238.58	1145.89	1124.44	888.21	1972.07	1052.85
A05303		-	0.376	-1.41049	0.0101911	0.0315296	yes	down	18.44	31.1	42.1	15.38	12.28	13.62	30.5467	13.76
A05304		-	0.465	-1.10322	0.00445722	0.0163996	yes	down	18.74	7.26	8.2	6.14	4.97	5.36	11.4	5.49
A05310		-	0.032	-4.98074	7.69196e-06	8.95002e-05	yes	down	72.59	121.25	205.04	0	12.42	2.45	132.96	4.95667
A05311		-	0.241	-2.05359	0.00216142	0.00926367	yes	down	4.65	11.37	14.94	3.49	2.15	3.35	10.32	2.99667
A05314		-	0.41	-1.28687	0.00246914	0.0103438	yes	down	4.16	4.56	4.43	2.16	2.5	1.31	4.38333	1.99
A05318		-	0.299	-1.74313	0.0169426	0.0472009	yes	down	16.9	61.34	86.14	23.43	20.53	16.84	54.7933	20.2667
A05319		-	0.067	-3.90801	0.000282158	0.00178075	yes	down	6.4	58.45	78.54	0.97	2.65	8.53	47.7967	4.05
A05323		-	0.39	-1.35673	0.00094385	0.00477116	yes	down	34.94	40.25	39.5	18.42	20.32	11.4	38.23	16.7133
A05326		-	0.125	-3.00305	0.00170534	0.00769306	yes	down	0.43	5.46	2.19	0.39	0.28	0.47	2.69333	0.38
A05338		-	0.189	-2.4049	0.000123522	0.000902522	yes	down	266.09	768.78	917.58	155.43	134.55	168.06	650.817	152.68
A05347		-	0.347	-1.52774	0.0070937	0.0235999	yes	down	20.83	43.47	53.38	17.16	15.95	15.77	39.2267	16.2933
A05355		-	0.346	-1.53089	0.00166887	0.00756606	yes	down	91.22	34.58	35.64	20.27	25.41	11.73	53.8133	19.1367
A05372		-	0.161	-2.63329	0.000113405	0.000842345	yes	down	31.13	9.11	3.43	2.1	1.88	2.73	14.5567	2.23667
A05374		-	0.416	-1.26684	0.00182604	0.00811335	yes	down	6.78	4.74	7.49	2.96	2.78	3.13	6.33667	2.95667
A05380		-	0.302	-1.72644	0.000238455	0.0015342	yes	down	31.06	47.01	53.75	15.81	16.7	13.94	43.94	15.4833
A05386		-	0.289	-1.79032	0.000411818	0.00244113	yes	down	12.2	20.18	24.89	6.55	6.74	6.01	19.09	6.43333
A05404		-	0.305	-1.71424	0.000589868	0.00329681	yes	down	8793.06	2807.18	3736.77	2103.77	1738.86	1192.81	5112.34	1678.48
A05408		-	0.258	-1.9557	0.00437916	0.0161647	yes	down	74.96	237.97	335.95	62.57	69.21	73.97	216.293	68.5833
A05415		-	0.362	-1.46744	1.02935e-06	1.57412e-05	yes	down	319.02	204.25	141.54	71.46	78.15	101.52	221.603	83.71
A05417		-	0.284	-1.81733	0.00683014	0.022992	yes	down	5.95	24.23	23.19	6	5.32	6.6	17.79	5.97333
A05421		-	0.159	-2.65514	0.00116323	0.00566093	yes	down	1.11	0.71	2.04	0.39	0.15	0.17	1.28667	0.236667
A05425		-	0.036	-4.79626	2.78285e-09	8.49704e-08	yes	down	76.49	401.31	599.42	15.09	18.89	14.15	359.073	16.0433
A05428		-	0.122	-3.04078	9.89628e-05	0.000757969	yes	down	30.64	145.45	213.95	19.61	17.41	21.91	130.013	19.6433
A05442		-	0.085	-3.56324	0.00186123	0.00822501	yes	down	10.47	230.64	217.51	5.56	8.93	37.11	152.873	17.2
A05447		-	0.398	-1.32965	0.00248641	0.0103929	yes	down	10.58	15.18	16.35	7.29	5.97	5.91	14.0367	6.39
A05451		-	0.084	-3.5757	3.14156e-25	1.05871e-22	yes	down	19.01	14.17	14.78	1.58	1.11	1.7	15.9867	1.46333
A05456		-	0.449	-1.1551	0.00873174	0.0279506	yes	down	68.53	86.45	105.78	52.65	44.96	36.88	86.92	44.83
A05464		-	0.148	-2.75944	6.03751e-06	7.23785e-05	yes	down	41.8	85.17	126.72	16.05	12.07	16.93	84.5633	15.0167
A05466		-	0.205	-2.28353	0.00307422	0.0122847	yes	down	53.17	415.09	260.86	72.87	40.47	66.06	243.04	59.8
A05472		-	0.227	-2.13676	1.42303e-07	2.94946e-06	yes	down	67.97	53.23	63.45	11.75	13.07	21.87	61.55	15.5633
A05473		-	0.235	-2.09171	0.00379526	0.0143771	yes	down	291.87	994.13	1550.31	295.5	263.17	289.12	945.437	282.597
A05480		-	0.324	-1.62709	1.15536e-08	3.18564e-07	yes	down	12.84	8.45	8.29	3.81	3.4	3.06	9.86	3.42333
A05485		-	0.376	-1.41109	0.0101409	0.031425	yes	down	27.97	49.91	69.34	22.37	21.49	21.77	49.0733	21.8767
A05500		-	0.177	-2.49636	1.04905e-08	2.91016e-07	yes	down	92.62	36.99	29.28	8.13	8.53	11.87	52.9633	9.51
A05505		-	0.323	-1.63016	0.000869198	0.00446827	yes	down	15.58	8.36	3.19	2.65	3.38	2.59	9.04333	2.87333
A05506		-	0.117	-3.10048	0.00579772	0.0202508	yes	down	0.65	1.08	0.79	0.17	0.16	0	0.84	0.11
A05508		-	0.215	-2.21538	4.98195e-07	8.61802e-06	yes	down	611.99	715.07	986.11	195.1	195.11	190.22	771.057	193.477
A05514		-	0.041	-4.60136	0.000124595	0.00090623	yes	down	2.79	110.06	187.28	3.24	2.56	9.97	100.043	5.25667
A05517		-	0.233	-2.10366	0.00123585	0.00596024	yes	down	20.05	51.91	73.59	11.48	13.76	15.59	48.5167	13.61
A05519		-	0.053	-4.23102	1.84878e-14	1.48867e-12	yes	down	30.5	49.83	73.11	3.32	2.76	3.56	51.1467	3.21333
A05523		-	0.194	-2.36342	0.00184649	0.00816782	yes	down	11.79	34.96	54.58	5.59	6.05	12.62	33.7767	8.08667
A05525		-	0.049	-4.34018	1.02618e-15	9.62599e-14	yes	down	224.79	99.91	38.58	5.6	5.01	6.94	121.093	5.85
A05548		-	0.325	-1.62279	0.00258384	0.0106972	yes	down	45.73	77.61	103.81	29.98	31.65	26.65	75.7167	29.4267
A05549		-	0.269	-1.89183	0.00308658	0.0123287	yes	down	276.9	625.53	977.43	205.38	217.3	213.45	626.62	212.043
A05560		-	0.399	-1.32636	0.0017929	0.00799709	yes	down	2.35	3.71	2.88	1.14	1.18	1.65	2.98	1.32333
A05563		-	0.215	-2.21703	0.00138023	0.00651049	yes	down	5.84	19.13	25.18	4.59	4.74	3.67	16.7167	4.33333
A05575		-	0.294	-1.76637	0.00619406	0.0213242	yes	down	10.43	26.32	37.99	9.27	8.15	9.06	24.9133	8.82667
A05576		-	0.132	-2.91836	6.58405e-07	1.08726e-05	yes	down	73.38	149	210.5	25.23	21.63	21.75	144.293	22.87
A05588		-	0.009	-6.77728	4.89627e-12	2.40817e-10	yes	down	2.58	5.12	6.07	0	0.03	0.12	4.59	0.05
A05589		-	0.404	-1.30918	0.000952279	0.00480576	yes	down	3.91	4.34	4.46	1.92	1.9	1.93	4.23667	1.91667
A05595		-	0.041	-4.60105	4.75414e-05	0.000413193	yes	down	84.74	7.08	1.37	0.76	1.66	1.02	31.0633	1.14667
A05603		-	0.15	-2.73603	5.04542e-05	0.000433915	yes	down	174.51	66.21	72.43	27.76	10.87	11.51	104.383	16.7133
A05611		-	0.246	-2.02121	7.06763e-08	1.61579e-06	yes	down	55.72	24.63	27.81	11.32	8.23	8.57	36.0533	9.37333
A05618		-	0.278	-1.84917	6.85771e-07	1.12227e-05	yes	down	24.5	26.72	28.74	8.2	7.12	9.72	26.6533	8.34667
A05619		-	0.198	-2.33732	6.2139e-05	0.00051635	yes	down	131.59	267.14	277.19	46.62	33.47	84.29	225.307	54.7933
A05622		-	0.153	-2.70866	9.93803e-06	0.000111362	yes	down	143.31	286.63	444.23	50.8	61.98	49.35	291.39	54.0433
A05627		-	0.406	-1.30062	0.0182037	0.0499052	yes	down	226.17	92.86	37.39	56.57	41.68	43.47	118.807	47.24
A05628		-	0.361	-1.47032	0.00146867	0.00682533	yes	down	16.44	18.87	21.81	6.45	6.53	10.76	19.04	7.91333
A05632		-	0.1	-3.32074	1.17218e-05	0.000126973	yes	down	171.97	498.55	1018.66	78.45	70	62.14	563.06	70.1967
A05633		-	0.462	-1.11295	0.000685967	0.00369983	yes	down	33	34.42	36	18.31	18.57	16.54	34.4733	17.8067
A05634		-	0.27	-1.88868	0.0100616	0.0312673	yes	down	12.16	31.91	3.22	4.8	4.73	3.55	15.7633	4.36
A05637		-	0.153	-2.71104	4.50031e-05	0.000397556	yes	down	291.42	711.77	1108.52	115.94	135.57	156.5	703.903	136.003
A05638		-	0.042	-4.56562	2.87703e-25	1.00685e-22	yes	down	153.61	54.44	62.23	4.41	3.08	4.33	90.0933	3.94
A05647		-	0.105	-3.25375	0.000128391	0.000928483	yes	down	59.33	17.75	2.65	2.32	2.24	3.23	26.5767	2.59667
A05649		-	0.296	-1.75871	0.00418397	0.0155088	yes	down	1.75	0.74	0.7	0.29	0.28	0.4	1.06333	0.323333
A05650		-	0.371	-1.43085	0.0117309	0.0352275	yes	down	30.08	66.61	78.22	25.51	21.07	30.01	58.3033	25.53
A05673		-	0.355	-1.49275	1.2204e-06	1.83544e-05	yes	down	16.29	9.35	9.24	5.17	3.87	4.12	11.6267	4.38667
A05678		-	0.232	-2.11066	0.00318177	0.012585	yes	down	264.63	964.32	1348.67	238.39	225.97	293.9	859.207	252.753
A05681		-	0.28	-1.83425	0.00941248	0.0297789	yes	down	24.57	86.92	120.61	26.37	27.56	25.57	77.3667	26.5
A05695		-	0.393	-1.34809	0.0112979	0.034164	yes	down	5.08	2.24	1.3	1.21	1.35	0.83	2.87333	1.13
A05699		-	0.168	-2.57637	0.00131665	0.00627228	yes	down	108.68	385.84	747.63	102.05	93.1	74	414.05	89.7167
A05703		-	0.166	-2.59483	0.000363716	0.00218879	yes	down	156.3	561.79	801.44	93.44	87	141.07	506.51	107.17
A05704		-	0.461	-1.11702	0.00685145	0.0230297	yes	down	5.23	3.73	4.21	2.19	1.54	2.92	4.39	2.21667
A05706		-	0.391	-1.35503	0.0101654	0.0314822	yes	down	8.48	9.19	8.95	2.77	2.79	6.27	8.87333	3.94333
A05707		-	0.157	-2.67301	1.32109e-05	0.000140427	yes	down	168.94	439.91	553	70.94	70	81.29	387.283	74.0767
A05709		-	0.439	-1.18615	0.000129323	0.000932417	yes	down	20.48	17.34	19.08	8.92	9.34	9.46	18.9667	9.24
A05714		-	0.391	-1.35651	0.00684862	0.0230287	yes	down	17.3	27.89	35.33	13.35	11.55	11.79	26.84	12.23
A05718		-	0.124	-3.00883	1.95779e-08	5.11479e-07	yes	down	21.25	7.02	4.8	0.98	1.46	1.59	11.0233	1.34333
A05729		-	0.31	-1.69098	0.000399566	0.00237469	yes	down	52.82	62	87.67	23.95	20.21	29.86	67.4967	24.6733
A05730		-	0.151	-2.7282	0.00106263	0.00527487	yes	down	67.85	362.89	592.53	71.35	55.46	74.28	341.09	67.03
A05735		-	0.024	-5.40567	1.92975e-16	2.01825e-14	yes	down	24.04	30.98	32.33	0.27	0.61	1.47	29.1167	0.783333
A05737		-	0.126	-2.9918	0.000559562	0.00315261	yes	down	10.15	45.07	72.67	6.07	9.97	4.16	42.63	6.73333
A05741		-	0.465	-1.10507	0.00618395	0.0212974	yes	down	12.15	7.76	8.52	6.73	4.06	3.56	9.47667	4.78333
A05743		-	0.343	-1.54487	0.00861945	0.0276546	yes	down	38.3	100.45	109.07	33.46	37.76	28.69	82.6067	33.3033
A05744		-	0.264	-1.92011	0.00595331	0.0206595	yes	down	4.99	17.17	22.11	4.98	3.75	5.37	14.7567	4.7
A05753		-	0.168	-2.5692	1.33277e-05	0.000141338	yes	down	228.7	120	143.39	42.32	36.93	10.76	164.03	30.0033
A05755		-	0.489	-1.03309	0.0168882	0.0470934	yes	down	79.05	109	120.58	66.46	55.53	56.15	102.877	59.38
A05756		-	0.214	-2.22285	0.000470021	0.00273098	yes	down	2.05	2.06	1.02	0.67	0.25	0.25	1.71	0.39
A05761		-	0.33	-1.59811	0.0143654	0.0413772	yes	down	5.47	7.24	8.27	2.78	1.44	3.98	6.99333	2.73333
A05780		-	0.065	-3.93575	1.52253e-07	3.14138e-06	yes	down	176.31	45.8	24.99	3.42	2.75	9.33	82.3667	5.16667
A05781		-	0.237	-2.07445	2.64247e-05	0.000250979	yes	down	8.67	2.58	3.51	1.01	1.33	1.25	4.92	1.19667
A05788		-	0.011	-6.5491	2.80497e-07	5.30669e-06	yes	down	1.15	77.09	176.41	0.86	0.78	1.9	84.8833	1.18
A05793		-	0.055	-4.18311	7.58049e-22	1.35245e-19	yes	down	5.47	3.05	3.04	0.23	0.15	0.29	3.85333	0.223333
A05794		-	0.443	-1.17534	0.0135473	0.0396485	yes	down	8.13	5.08	2.48	1.92	1.91	3.25	5.23	2.36
A05802		-	0.16	-2.64318	0.00102689	0.00512826	yes	down	51.98	302.54	385.9	44.28	45.99	61.13	246.807	50.4667
A05805		-	0.259	-1.94875	0.000879613	0.00450399	yes	down	43.03	104.01	120.74	30.61	28.19	24.09	89.26	27.63
A05818		-	0.03	-5.06854	0.00578666	0.02022	yes	down	2.13	0.76	0.06	0	0	0.08	0.983333	0.0266667
A05819		-	0.075	-3.73422	9.98284e-05	0.000761391	yes	down	26.05	271.97	487.14	26.41	26.72	23.39	261.72	25.5067
A05820		-	0.224	-2.15856	0.00601757	0.0208427	yes	down	5.98	26.03	42.97	6.32	7.26	7.12	24.9933	6.9
A05822		-	0.153	-2.71145	2.93997e-05	0.0002755	yes	down	2.86	7.59	6.34	0.85	1.14	0.98	5.59667	0.99
A05827		-	0.304	-1.71569	0.000830838	0.00431495	yes	down	113.49	212.92	250.77	69.13	67.74	69.23	192.393	68.7
A05828		-	0.063	-3.99446	1.19344e-06	1.80243e-05	yes	down	11.21	45.36	87.56	4.4	3.78	3.17	48.0433	3.78333
A05843		-	0.164	-2.60606	5.65283e-07	9.54268e-06	yes	down	40.65	61.74	85.05	11.46	11.19	13.8	62.48	12.15
A05852		-	0.188	-2.40938	0.00012999	0.000936102	yes	down	29.65	21.33	16.94	1.81	2.94	8.75	22.64	4.5
A05856		-	0.204	-2.29316	0.000198457	0.00131732	yes	down	25.28	70.4	80.5	13.95	14.06	15.13	58.7267	14.38
A05864		-	0.39	-1.35758	3.15844e-06	4.20576e-05	yes	down	102.25	61.18	56	26.44	29.94	35.49	73.1433	30.6233
A05866		-	0.239	-2.06359	0.00364182	0.0139583	yes	down	4.72	18.14	21.6	4.03	4.8	3.96	14.82	4.26333
A05868		-	0.25	-1.99964	0.000371702	0.00223095	yes	down	26.22	51.43	68.45	14.26	14.91	14.08	48.7	14.4167
A05870		-	0.419	-1.25415	7.15517e-05	0.000577683	yes	down	23.96	12.21	13.48	8.3	6.75	6.98	16.55	7.34333
A05875		-	0.295	-1.76236	0.0163917	0.0460334	yes	down	2.98	12	15.74	4.05	3.86	3.05	10.24	3.65333
A05878		-	0.046	-4.43404	3.99726e-10	1.42074e-08	yes	down	6.31	16.13	25.23	0.76	0.9	1.01	15.89	0.89
A05886		-	0.197	-2.3447	0.0112494	0.03404	yes	down	357.68	57.45	48.85	10.42	12.95	63.7	154.66	29.0233
A05887		-	0.159	-2.6566	0.00357924	0.0137981	yes	down	10.33	2.48	0.57	0.43	0.55	1	4.46	0.66
A05890		-	0.339	-1.56053	1.25369e-06	1.87621e-05	yes	down	11.01	9.42	7.85	3.58	3.23	3.65	9.42667	3.48667
A05893		-	0.355	-1.49549	0.00029356	0.00183536	yes	down	93.41	121.21	137.99	50.83	49.95	41.8	117.537	47.5267
A05907		-	0.125	-3.00194	7.49822e-05	0.000600055	yes	down	15.64	55.17	82.4	6.65	5.97	11.07	51.07	7.89667
A05908		-	0.27	-1.88971	0.000154572	0.00107363	yes	down	14.55	25.22	17.15	7.79	3.33	6.19	18.9733	5.77
A05909		-	0.008	-7.05535	9.36412e-14	6.31142e-12	yes	down	17.11	10.86	3.13	0	0.04	0.19	10.3667	0.0766667
A05915		-	0.09	-3.46658	8.84543e-05	0.000690262	yes	down	24.53	220.41	298.02	17.29	19.59	24.22	180.987	20.3667
A05916		-	0.276	-1.85964	0.00121578	0.00588112	yes	down	39.27	75.96	99.09	22.67	17.85	29.67	71.44	23.3967
A05917		-	0.295	-1.75971	2.75356e-13	1.65925e-11	yes	down	104.13	90.62	52.41	24.27	24.35	28.18	82.3867	25.6
A05918		-	0.482	-1.05247	0.00181761	0.00808727	yes	down	5.63	6.04	6.1	3.14	3.33	3.05	5.92333	3.17333
A05919		-	0.002	-9.30227	1.42609e-08	3.8619e-07	yes	down	6.51	108.81	0.29	0	0.11	0.08	38.5367	0.0633333
A05920		-	0.172	-2.53908	4.01403e-07	7.13352e-06	yes	down	341.38	578.25	690.81	97.57	124.12	103.56	536.813	108.417
A05930		-	0.421	-1.2476	0.00165575	0.00752531	yes	down	53.47	73.13	74.84	30.94	32.91	33.59	67.1467	32.48
A05933		-	0.465	-1.10359	0.00783096	0.0256033	yes	down	22.35	30.12	31.99	16.38	15.79	12.53	28.1533	14.9
A05935		-	0.321	-1.63795	0.00213702	0.00918506	yes	down	8.79	14.18	18.7	5.22	4.19	6.27	13.89	5.22667
A05939		-	0.28	-1.83848	0.0099639	0.0310378	yes	down	3.65	13.38	16.14	3.78	3.48	3.96	11.0567	3.74
A05941		-	0.32	-1.64543	0.00072735	0.0038748	yes	down	1309.04	430.45	453.73	281.67	274.66	168.59	731.073	241.64
A05945		-	0.082	-3.60379	4.44905e-05	0.000393793	yes	down	0.85	1.46	0.35	0.05	0.02	0.15	0.886667	0.0733333
A05950		-	0.293	-1.76974	0.00319577	0.0126153	yes	down	14.13	33.74	42.89	11.29	10.99	9.29	30.2533	10.5233
A05957		-	0.07	-3.84378	1.96807e-08	5.11643e-07	yes	down	439.58	1251.97	1953.57	113.47	100.7	99.94	1215.04	104.703
A05959		-	0.442	-1.17739	0.0080469	0.0261604	yes	down	1851.84	3139.49	3156.52	1458.13	1418.19	1413.03	2715.95	1429.78
A05965		-	0.489	-1.03195	0.00112823	0.00554306	yes	down	22.5	20.26	22.64	12.57	11.01	12.01	21.8	11.8633
A05970		-	0.215	-2.22037	0.00208633	0.00900118	yes	down	47.07	167	238.03	36.14	34.47	49.77	150.7	40.1267
A05972		-	0.449	-1.15668	0.00191165	0.00841516	yes	down	34.67	15.68	15.04	9.88	10.57	10.43	21.7967	10.2933
A05974		-	0.431	-1.21354	0.00115593	0.00565169	yes	down	108.48	127.24	136.72	64.9	62.8	58.49	124.147	62.0633
A05993		-	0.493	-1.02119	0.0163461	0.0459337	yes	down	5.12	6.61	7.16	3.74	3.41	3.43	6.29667	3.52667
A05994		-	0.039	-4.69845	9.38463e-30	5.33692e-27	yes	down	190.61	87.74	111.07	5.23	4.26	6.87	129.807	5.45333
A05999		-	0.337	-1.57013	0.0142735	0.0411778	yes	down	42.37	134.05	155.65	44.76	43.03	46.9	110.69	44.8967
A06003		-	0.172	-2.54066	1.02074e-09	3.4021e-08	yes	down	25.58	30.82	26.81	6.78	3.44	5.86	27.7367	5.36
A06013		-	0.166	-2.59448	2.1896e-05	0.000213997	yes	down	100.47	222.17	282.28	55.06	29.42	34.71	201.64	39.73
A06014		-	0.47	-1.08813	0.000574532	0.00322497	yes	down	8.24	7.6	7.99	4.48	4.04	3.87	7.94333	4.13
A06031		-	0.416	-1.26498	0.0113342	0.0342396	yes	down	4.52	7.79	7.61	3.9	2.13	3.44	6.64	3.15667
A06038		-	0.098	-3.3454	5.06404e-05	0.000435106	yes	down	29.13	202.23	261.81	19.01	21.24	19.36	164.39	19.87
A06043		-	0.23	-2.11899	0.00146479	0.00681395	yes	down	29.86	84.54	118.41	25.84	20.68	18.08	77.6033	21.5333
A06044		-	0.139	-2.84202	0.00359476	0.013839	yes	down	3.16	37.46	62.07	6.18	7.21	4.67	34.23	6.02
A06049		-	0.3	-1.7367	0.00148118	0.00686913	yes	down	17.86	36.62	38.74	10.28	10.15	12.86	31.0733	11.0967
A06052		-	0.422	-1.24469	0.00978334	0.0306222	yes	down	15.3	21.57	28.38	11.23	11.04	9.71	21.75	10.66
A06055		-	0.074	-3.7503	0.000364379	0.00219133	yes	down	0.44	0.37	0.77	0.1	0.04	0	0.526667	0.0466667
A06069		-	0.361	-1.47051	0.00708585	0.0235823	yes	down	1055.54	2302.51	2664.14	915.52	847.68	864.57	2007.4	875.923
A06070		-	0.04	-4.6514	6.4871e-13	3.64359e-11	yes	down	40.84	121.75	144.47	4.68	4.58	5.42	102.353	4.89333
A06073		-	0.18	-2.47442	1.0661e-05	0.000117297	yes	down	1.62	0.99	1.75	0.35	0.24	0.29	1.45333	0.293333
A06080		-	0.207	-2.27239	0.0117768	0.0353187	yes	down	9.96	29.34	48.21	5.83	4.48	13.52	29.17	7.94333
A06088		-	0.269	-1.89471	0.00253911	0.0105447	yes	down	3.83	13.65	9.64	2.78	2.82	2.82	9.04	2.80667
A06091		-	0.209	-2.26122	0.000594917	0.00331688	yes	down	32.56	4.87	9.95	2.86	3.33	3.76	15.7933	3.31667
A06096		-	0.12	-3.06295	2.97139e-06	3.9936e-05	yes	down	84.89	13.42	19.96	3.62	4.89	5.39	39.4233	4.63333
A06100		-	0.473	-1.07984	0.00552612	0.0194591	yes	down	1.59	2.14	1.74	0.84	0.96	1.06	1.82333	0.953333
A06114		-	0.149	-2.74375	0.00043147	0.00254766	yes	down	133.84	629.79	920.39	98.49	114.42	107.37	561.34	106.76
A06125		-	0.458	-1.12735	0.00096559	0.00486215	yes	down	7.47	6.57	5.56	2.86	3.28	3.64	6.53333	3.26
A06128		-	0.309	-1.69526	4.0931e-07	7.25986e-06	yes	down	15.54	8.48	8.19	3.01	3.12	4.33	10.7367	3.48667
A06160		-	0.068	-3.88541	0.000745765	0.00393832	yes	down	857.61	45.64	13.01	22.09	20.06	13.16	305.42	18.4367
A06166		-	0.16	-2.64081	1.01315e-12	5.52017e-11	yes	down	10.87	13.04	12.2	1.97	2.5	1.97	12.0367	2.14667
A06180		-	0.273	-1.87185	0.00314957	0.0124871	yes	down	9.86	18.86	26.45	5.1	3.99	8.85	18.39	5.98
A06184		-	0.288	-1.79524	0.00268414	0.0110312	yes	down	2.82	2.21	0.78	0.63	0.7	0.37	1.93667	0.566667
A06186		-	0.338	-1.56503	0.00196201	0.00859523	yes	down	11.39	17.57	23.12	7.1	5.84	7.56	17.36	6.83333
A06193		-	0.314	-1.67333	0.00104063	0.00518549	yes	down	53.87	90.91	115.37	30.65	29.86	34.92	86.7167	31.81
A06194		-	0.13	-2.93826	8.25015e-05	0.000650503	yes	down	33.93	128.08	200	18.05	18.55	21.57	120.67	19.39
A06203		-	0.352	-1.50649	5.68295e-07	9.57577e-06	yes	down	405.75	410.6	405.88	152	154.05	185.03	407.41	163.693
A06213		-	0.369	-1.43845	1.23581e-06	1.85249e-05	yes	down	23.25	14.95	15.56	8.1	7.33	5.88	17.92	7.10333
A06214		-	0.142	-2.81521	1.07105e-12	5.80089e-11	yes	down	18.04	22.73	23.62	3.48	3.45	3.42	21.4633	3.45
A06237		-	0.132	-2.91818	0.0107956	0.0329739	yes	down	2.01	0.16	0.1	0.06	0.12	0.1	0.756667	0.0933333
A06238		-	0.262	-1.93279	0.00239779	0.010082	yes	down	5.98	17.25	16.92	4.61	2.68	5.1	13.3833	4.13
A06241		-	0.447	-1.16146	0.000157485	0.00109136	yes	down	23.95	14.37	16.64	8.84	9.65	8.02	18.32	8.83667
A06255		-	0.222	-2.16944	1.74627e-06	2.52211e-05	yes	down	9.7	7.55	12.32	2.47	2.48	2.55	9.85667	2.5
A06262		-	0.09	-3.48005	0.00147409	0.00684673	yes	down	16.34	67.2	94.54	12.05	2.2	5.75	59.36	6.66667
A06263		-	0.206	-2.27623	0.000356792	0.00215424	yes	down	29.62	69.55	88.64	14.93	10.3	21.41	62.6033	15.5467
A06273		-	0.234	-2.0926	1.81042e-09	5.73974e-08	yes	down	199.55	151.11	203.02	47.93	49.43	49.31	184.56	48.89
A06274		-	0.211	-2.24382	0.0158962	0.0448845	yes	down	2.22	24.35	31.25	5.43	4.58	5.25	19.2733	5.08667
A06277		-	0.215	-2.21683	2.61141e-08	6.61872e-07	yes	down	69.29	30.66	23.06	8.06	8.14	10.69	41.0033	8.96333
A06286		-	0.271	-1.88418	0.000653552	0.00356733	yes	down	33.31	66.63	79.61	23.6	17.16	16.75	59.85	19.17
A06290		-	0.284	-1.81662	0.0120828	0.0359954	yes	down	27.73	107.57	146.73	31.8	31.75	35.41	94.01	32.9867
A06302		-	0.464	-1.10795	0.00835926	0.0269719	yes	down	52.22	73.76	79.41	40.88	34.22	34.3	68.4633	36.4667
A06304		-	0.263	-1.92678	0.00876365	0.0280121	yes	down	193.97	71.5	13.83	19.38	23.82	25.93	93.1	23.0433
A06313		-	0.266	-1.90926	1.11668e-07	2.37399e-06	yes	down	31.57	30.88	37.95	10.15	9.81	10.08	33.4667	10.0133
A06317		-	0.234	-2.09611	8.74337e-06	9.95694e-05	yes	down	48.09	78.45	86	18.64	17.19	22.1	70.8467	19.31
A06328		-	0.287	-1.80308	0.00616768	0.0212817	yes	down	3.12	8.53	9.19	2.1	1.88	3.1	6.94667	2.36
A06330		-	0.292	-1.77399	0.00798017	0.0259884	yes	down	16.61	55.04	68.15	16.83	15.3	17.18	46.6	16.4367
A06349		-	0.125	-2.99903	3.88364e-07	6.95616e-06	yes	down	3.38	8.47	7.77	0.9	0.87	1.08	6.54	0.95
A06353		-	0.148	-2.75199	1.06504e-07	2.29639e-06	yes	down	3.32	8.48	3.95	0.83	0.66	1.07	5.25	0.853333
A06354		-	0.374	-1.41765	4.45407e-05	0.000393854	yes	down	17.83	18.88	19.42	8.8	6.66	8.07	18.71	7.84333
A06362		-	0.445	-1.169	0.00323282	0.0127119	yes	down	2229.7	3202.71	3237.78	1553.68	1481.76	1497.73	2890.06	1511.06
A06364		-	0.217	-2.2044	5.72949e-05	0.000481373	yes	down	5.87	5.76	7.64	2.03	1.77	0.98	6.42333	1.59333
A06372		-	0.404	-1.30724	0.0117403	0.0352389	yes	down	56.43	19.45	12.27	14.24	10.97	10.01	29.3833	11.74
A06378		-	0.351	-1.51218	0.0104739	0.0321641	yes	down	96.91	239.7	271.74	91.48	83.71	85.96	202.783	87.05
A06382		-	0.293	-1.77078	0.000665088	0.00361076	yes	down	942.47	1798.85	2152.67	585.44	542.62	591.92	1631.33	573.327
A06384		-	0.326	-1.6174	0.00394028	0.0148094	yes	down	62.88	146.64	163.61	50.67	48.11	47.15	124.377	48.6433
A06385		-	0.359	-1.47992	0.00490632	0.0177204	yes	down	49.41	96.31	109.86	37.53	29.59	40.39	85.1933	35.8367
A06389		-	0.42	-1.2522	0.00837857	0.0270151	yes	down	13.55	16.58	20.85	6.38	9.65	8.67	16.9933	8.23333
A06392		-	0.282	-1.82563	0.00643566	0.0219483	yes	down	16.63	42.42	67.36	14.12	13.34	15.92	42.1367	14.46
A06415		-	0.313	-1.67509	0.0170713	0.0474006	yes	down	4.29	7.24	8.81	1.3	2.88	3.4	6.78	2.52667
A06421		-	0.287	-1.79885	0.00348198	0.0134877	yes	down	15.57	36.65	47.14	11.54	8.63	13.89	33.12	11.3533
A06425		-	0.432	-1.21112	0.000661542	0.00359456	yes	down	62.4	52.11	59.25	23.52	24.76	35.78	57.92	28.02
A06426		-	0.186	-2.43014	0.00140617	0.00660539	yes	down	55.96	11.68	4.89	4.7	4	4.04	24.1767	4.24667
A06435		-	0.288	-1.79477	0.00972307	0.0304859	yes	down	60.99	192.76	283.35	66.12	61.75	64.16	179.033	64.01
A06442		-	0.142	-2.81755	1.29197e-16	1.36693e-14	yes	down	21.52	14.7	9.71	1.68	2.51	2.58	15.31	2.25667
A06464		-	0.262	-1.9307	0.00559461	0.0196695	yes	down	38.6	114.76	176.34	38.33	37.26	30.74	109.9	35.4433
A06466		-	0.075	-3.73227	2.16576e-06	3.05998e-05	yes	down	5.02	34.15	30.18	1.75	2.52	1.93	23.1167	2.06667
A06467		-	0.12	-3.06256	3.83078e-08	9.31986e-07	yes	down	5.04	10.96	11.33	1.42	1.33	1.04	9.11	1.26333
A06468		-	0.198	-2.3338	0.00066963	0.00363072	yes	down	1.89	2.38	0.79	0.34	0.26	0.45	1.68667	0.35
A06473		-	0.212	-2.23448	0.000461816	0.00268846	yes	down	7.87	19.54	25.37	5.65	4.26	3.48	17.5933	4.46333
A06479		-	0.108	-3.20607	8.9474e-06	0.000101638	yes	down	1.29	4.7	5.2	0.45	0.46	0.53	3.73	0.48
A06480		-	0.234	-2.09301	0.000938847	0.00475115	yes	down	168.4	436.98	601.29	118.51	114.28	113.41	402.223	115.4
A06485		-	0.179	-2.47956	0.000105559	0.00079708	yes	down	3.63	7.86	5.42	0.65	0.9	1.87	5.63667	1.14
A06491		-	0.217	-2.20527	5.84824e-05	0.000490444	yes	down	13.03	24.13	28.9	5.05	6.06	5.78	22.02	5.63
A06496		-	0.262	-1.93211	0.00957932	0.0302017	yes	down	90.15	426.95	462.24	94.15	76.84	154.72	326.447	108.57
A06501		-	0.175	-2.51651	0.000415235	0.00245658	yes	down	10.82	41.39	46.89	7.37	4.73	8.8	33.0333	6.96667
A06525		-	0.181	-2.46651	0.00352019	0.0135894	yes	down	13.37	73.9	125.3	14.71	16.88	17.19	70.8567	16.26
A06537		-	0.139	-2.8447	0.000445737	0.00261493	yes	down	59.33	382.43	485.12	45.43	58.68	54.6	308.96	52.9033
A06538		-	0.242	-2.04678	1.86999e-08	4.91764e-07	yes	down	41.8	34.82	31.06	7.38	7.6	13.36	35.8933	9.44667
A06544		-	0.35	-1.51358	0.00984913	0.0307834	yes	down	28.43	63.31	78.08	22.73	19.11	28.87	56.6067	23.57
A06548		-	0.318	-1.65241	0.0100808	0.0312759	yes	down	5.01	10.16	14.13	4.8	3	3.42	9.76667	3.74
A06560		-	0.335	-1.57957	6.63299e-06	7.85645e-05	yes	down	16.29	13.41	15.72	6.35	5.92	4.58	15.14	5.61667
A06563		-	0.37	-1.43536	0.00938103	0.0296897	yes	down	4.25	6.24	9.2	2.91	2.23	3.41	6.56333	2.85
A06566		-	0.03	-5.03635	2.83342e-18	3.63116e-16	yes	down	26.46	11.04	9.2	0.45	0.24	0.77	15.5667	0.486667
A06567		-	0.331	-1.59305	7.92033e-08	1.78384e-06	yes	down	31.52	24.14	25.17	10.03	10.69	8.67	26.9433	9.79667
A06577		-	0.028	-5.14158	7.61239e-05	0.000607589	yes	down	1.37	0.32	0.24	0	0	0.05	0.643333	0.0166667
A06581		-	0.424	-1.2374	0.00765292	0.0251204	yes	down	1473.37	2263.1	2673.35	1132.51	1089.51	984.17	2136.61	1068.73
A06582		-	0.355	-1.49356	0.00395252	0.0148427	yes	down	6.75	15.2	6.59	3.86	4.56	2.62	9.51333	3.68
A06585		-	0.041	-4.59681	0.0171925	0.0476063	yes	down	22.21	4.24	0	0	0.49	0.54	8.81667	0.343333
A06595		-	0.305	-1.71194	0.00682842	0.022992	yes	down	3.02	0.92	0.94	0.4	0.6	0.51	1.62667	0.503333
A06596		-	0.067	-3.90503	3.58035e-07	6.48957e-06	yes	down	25.83	144.69	143.88	11.62	7.37	6.25	104.8	8.41333
A06600		-	0.33	-1.59838	0.0107846	0.0329623	yes	down	94.56	217.55	322.49	85.67	90.15	79.24	211.533	85.02
A06604		-	0.471	-1.08557	0.0167888	0.0469609	yes	down	360.24	573.98	558.22	235.38	225.75	374.05	497.48	278.393
A06605		-	0.345	-1.5346	0.00219032	0.00935666	yes	down	14.15	22.24	28.09	9.51	7.83	8.65	21.4933	8.66333
A06606		-	0.281	-1.8302	0.00139035	0.00655052	yes	down	29.51	47.13	73.97	14.91	14.85	20.63	50.2033	16.7967
A06611		-	0.143	-2.80377	0.000123319	0.000901995	yes	down	307.35	1004.86	1664.89	171.97	180.91	192.33	992.367	181.737
A06619		-	0.369	-1.43883	0.00760769	0.024999	yes	down	61.26	19.75	18.57	14.97	14.81	7.34	33.1933	12.3733
A06621		-	0.23	-2.11885	8.06916e-15	6.8618e-13	yes	down	70.14	42.78	37.07	13.41	10.99	12.34	49.9967	12.2467
A06624		-	0.324	-1.62458	0.0160101	0.0451216	yes	down	6.73	20.21	25.09	7.58	5.45	7.42	17.3433	6.81667
A06628		-	0.343	-1.54578	0.00326865	0.0128299	yes	down	85.75	40.2	15.35	14.28	14.21	18.91	47.1	15.8
A06629		-	0.038	-4.72558	0.00147872	0.00686474	yes	down	20.15	1.29	0.01	0.31	0.27	0.13	7.15	0.236667
A06630		-	0.05	-4.33625	0.00253404	0.0105332	yes	down	21.15	2.19	0.13	0.37	0.35	0.36	7.82333	0.36
A06638		-	0.188	-2.4114	3.08888e-14	2.34215e-12	yes	down	39.68	33.26	15.97	5.57	5.35	6.38	29.6367	5.76667
A06655		-	0.182	-2.45868	0.000658556	0.00358385	yes	down	27.28	71.1	112.11	18.48	18.3	10.95	70.1633	15.91
A06660		-	0.005	-7.59294	4.1766e-05	0.000373677	yes	down	0.1	1.68	2.37	0	0	0	1.38333	0
A06684		-	0.386	-1.37175	0.0116479	0.0350014	yes	down	850.52	1771.07	2130.88	760.53	702.03	746.04	1584.16	736.2
A06690		-	0.279	-1.84036	0.00132654	0.00630627	yes	down	61.01	91.48	105.8	18.68	19.22	45.23	86.0967	27.71
A06693		-	0.28	-1.83568	0.00135658	0.00640891	yes	down	115	229.16	305.82	74.87	67.78	82.35	216.66	75
A06701		-	0.265	-1.91789	0.0125519	0.0371657	yes	down	11.21	61.65	74.97	15.35	15.63	16.43	49.2767	15.8033
A06702		-	0.06	-4.04929	1.97416e-27	8.98143e-25	yes	down	72.66	90.5	50.74	5.58	5.17	3.14	71.3	4.63
A06704		-	0.091	-3.45809	3.16212e-06	4.20576e-05	yes	down	21.32	12.65	1.83	1	1.08	1.07	11.9333	1.05
A06713		-	0.2	-2.32413	0.00400341	0.0149967	yes	down	325.66	1899.78	2675.85	371.33	405.44	480.67	1633.76	419.147
A06718		-	0.249	-2.00419	0.00462972	0.0169112	yes	down	64.88	225.75	320.4	62.8	54.43	70.16	203.677	62.4633
A06719		-	0.365	-1.45232	0.0102647	0.0316604	yes	down	22.23	46.87	57.36	17.41	20.14	17.36	42.1533	18.3033
A06720		-	0.183	-2.45334	0.000977102	0.00491111	yes	down	223.82	895.44	1294.95	188.34	165.55	208.06	804.737	187.317
A06723		-	0.133	-2.91324	0.000901905	0.00458973	yes	down	4.86	8.93	8.76	1.6	1.5	0.4	7.51667	1.16667
A06736		-	0.147	-2.76771	7.65344e-05	0.00061033	yes	down	83.97	211.01	370.51	39.01	34.15	49.75	221.83	40.97
A06738		-	0.128	-2.96583	5.04605e-09	1.47634e-07	yes	down	38.84	18.86	8.39	2.58	3.35	2.47	22.03	2.8
A06739		-	0.183	-2.45349	0.000162538	0.0011204	yes	down	7.85	20.39	15.9	4.09	1.44	3.84	14.7133	3.12333
A06756		-	0.461	-1.11737	0.0100199	0.0311845	yes	down	15.57	20.08	23.36	9.96	8.74	12.38	19.67	10.36
A06758		-	0.022	-5.53895	6.84933e-07	1.12227e-05	yes	down	1.98	37.41	77.56	0.83	0.7	1.7	38.9833	1.07667
A06759		-	0.221	-2.17584	0.00499317	0.0179825	yes	down	9.38	27.16	38.51	5.31	6.93	8.67	25.0167	6.97
A06760		-	0.145	-2.78574	2.02681e-06	2.89968e-05	yes	down	107.62	211.36	290.03	39.41	35.63	33.56	203.003	36.2
A06768		-	0.279	-1.84136	5.47531e-07	9.36463e-06	yes	down	113.15	101.06	99.44	22.86	30.61	42.92	104.55	32.13
A06770		-	0.152	-2.71636	0.00309024	0.0123325	yes	down	13.85	1.39	1.12	0.97	0.65	0.69	5.45333	0.77
A06772		-	0.265	-1.91386	0.00602618	0.0208646	yes	down	17.75	47.38	79.62	14.44	15.72	17.06	48.25	15.74
A06780		-	0.33	-1.6011	0.00014386	0.0010155	yes	down	53.93	69.97	73.25	28.65	25.29	21.81	65.7167	25.25
A06788		-	0.081	-3.62323	1.05446e-05	0.000116157	yes	down	6.71	46.34	56.03	3.77	3.78	3.25	36.36	3.6
A06801		-	0.285	-1.81348	0.00133548	0.0063356	yes	down	84.9	164.1	216.64	44.19	49.67	63.22	155.213	52.36
A06804		-	0.102	-3.28694	9.48692e-05	0.000733095	yes	down	11.28	60.46	105.73	7	7.73	8.05	59.1567	7.59333
A06808		-	0.231	-2.11692	6.14519e-05	0.000511574	yes	down	8.52	16.5	16.97	3.78	2.74	4.66	13.9967	3.72667
A06810		-	0.324	-1.6272	0.00104517	0.00520242	yes	down	8.95	10.8	15.43	4.02	4.56	4.68	11.7267	4.42
A06822		-	0.226	-2.14412	0.000122187	0.000897322	yes	down	4.89	11.18	11.25	2.36	2.24	2.6	9.10667	2.4
A06823		-	0.254	-1.97576	0.00417335	0.0154867	yes	down	191.19	40.22	25.1	25.42	15.95	22.29	85.5033	21.22
A06825		-	0.212	-2.23546	2.1076e-09	6.6587e-08	yes	down	24.3	14.01	15.14	4.61	3.72	4.05	17.8167	4.12667
A06826		-	0.423	-1.24075	0.0117904	0.0353286	yes	down	1.03	0.97	0.45	0.25	0.35	0.47	0.816667	0.356667
A06832		-	0.11	-3.18277	1.38659e-05	0.000146026	yes	down	141.64	185.94	59.21	6.31	7.19	33.06	128.93	15.52
A06834		-	0.4	-1.32264	0.00413463	0.015368	yes	down	3.23	4.7	3.5	1.96	1.49	1.65	3.81	1.7
A06835		-	0.095	-3.3993	2.03707e-06	2.90979e-05	yes	down	15.89	7.59	1.91	0.64	0.5	1.19	8.46333	0.776667
A06857		-	0.18	-2.47638	0.00105854	0.00525744	yes	down	8.72	31.93	47.46	5.63	4.96	8.82	29.37	6.47
A06867		-	0.056	-4.15637	8.21982e-06	9.46736e-05	yes	down	6.81	70.61	90.4	2.77	4.18	4.81	55.94	3.92
A06870		-	0.398	-1.33044	0.00172327	0.00775853	yes	down	16.39	21.05	22.73	10.81	9.02	7.45	20.0567	9.09333
A06878		-	0.165	-2.59676	0.000393156	0.00233965	yes	down	25.15	100.24	132.08	15.07	17.22	20.45	85.8233	17.58
A06879		-	0.464	-1.10796	0.0022626	0.00960235	yes	down	24.78	28.55	28.21	12.35	13.28	16.91	27.18	14.18
A06883		-	0.159	-2.64872	0.00155681	0.00713838	yes	down	1.59	0.49	0.79	0.1	0.15	0.25	0.956667	0.166667
A06886		-	0.001	-9.71477	1.89049e-11	8.15239e-10	yes	down	152.86	22.1	29.94	0.23	0	0	68.3	0.0766667
A06887		-	0.039	-4.6645	2.1559e-07	4.24718e-06	yes	down	5.33	46.54	58.74	2.1	1.65	1.65	36.87	1.8
A06888		-	0.274	-1.86566	0.000800694	0.00417987	yes	down	20.16	37.96	48.62	9.93	10.81	13.85	35.58	11.53
A06889		-	0.441	-1.1796	0.00859385	0.0276016	yes	down	13.66	16.44	5.15	5.67	5.96	4.52	11.75	5.38333
A06894		-	0.304	-1.71951	0.00266698	0.0109706	yes	down	45.9	83.1	121.87	32.27	29.8	29.91	83.6233	30.66
A06896		-	0.244	-2.03245	0.00344359	0.0133674	yes	down	13.98	3.43	1.56	1.3	1.41	1.68	6.32333	1.46333
A06900		-	0.135	-2.89347	0.0103178	0.0318135	yes	down	17.48	499.01	592.6	84.33	82.91	17.54	369.697	61.5933
A06903		-	0.366	-1.44876	0.000288034	0.00180996	yes	down	40.56	38.15	45.06	20.08	18.39	13.2	41.2567	17.2233
A06904		-	0.459	-1.12309	0.0164658	0.0462129	yes	down	12.7	19.11	22.65	10.41	9.32	9.18	18.1533	9.63667
A06906		-	0.144	-2.79639	1.63797e-07	3.32677e-06	yes	down	55.65	37.97	43.72	3.3	6.72	11.57	45.78	7.19667
A06910		-	0.318	-1.65508	0.00366881	0.0140145	yes	down	3.78	6.42	7.86	2.86	2.2	1.63	6.02	2.23
A06912		-	0.116	-3.10977	0.000310072	0.0019219	yes	down	37.61	236.67	397.03	36.17	28.56	35.36	223.77	33.3633
A06913		-	0.096	-3.37913	0.0140208	0.040655	yes	down	1.88	0.15	0.03	0.08	0.02	0.08	0.686667	0.06
A06915		-	0.193	-2.37634	0.00073108	0.0038899	yes	down	9.31	27.17	42.18	6.62	5.34	6.59	26.22	6.18333
A06922		-	0.007	-7.07032	4.11695e-08	9.88395e-07	yes	down	305.29	13.84	1.88	0.84	0.49	0.8	107.003	0.71
A06928		-	0.357	-1.48515	0.000130866	0.000940558	yes	down	31.05	40.39	36.83	12.07	13.03	18.33	36.09	14.4767
A06930		-	0.289	-1.79029	0.0180558	0.0496044	yes	down	11.46	54.55	67.36	11.69	17.68	17.31	44.4567	15.56
A06935		-	0.089	-3.4921	5.58884e-06	6.78038e-05	yes	down	33.48	136	207.63	12.97	10.79	17.68	125.703	13.8133
A06941		-	0.184	-2.44046	0.000557149	0.00314095	yes	down	9.98	30.72	41.99	5.83	5.06	7.81	27.5633	6.23333
A06943		-	0.448	-1.15695	0.00374022	0.0142038	yes	down	3.76	3.85	2.03	1	1.64	1.9	3.21333	1.51333
A06947		-	0.111	-3.17389	1.03483e-05	0.000114829	yes	down	410.1	89.21	45.46	15.82	14.52	26.77	181.59	19.0367
A06948		-	0.035	-4.83835	0.00504412	0.018098	yes	down	0.29	0.16	0.78	0	0	0.05	0.41	0.0166667
A06950		-	0.291	-1.78319	0.00781693	0.0255666	yes	down	373.2	1374.16	1575.15	402.39	350	453.72	1107.5	402.037
A06960		-	0.403	-1.31039	0.000198872	0.0013189	yes	down	5.09	2.92	2.91	1.72	1.63	1.32	3.64	1.55667
A06975		-	0.15	-2.7394	0.000293426	0.00183536	yes	down	29.54	124.51	178.34	18.38	18.31	24.84	110.797	20.51
A06979		-	0.215	-2.21927	2.00357e-05	0.000198806	yes	down	60.51	101.74	133.09	23.9	22.58	27.93	98.4467	24.8033
A07000		-	0.197	-2.34354	4.2532e-07	7.47102e-06	yes	down	294.24	391.99	509.4	98.53	96.69	76.83	398.543	90.6833
A07001		-	0.227	-2.14074	0.00292785	0.011835	yes	down	29.69	107.24	150.82	27.27	20.97	31.15	95.9167	26.4633
A07008		-	0.341	-1.55069	3.48039e-07	6.36148e-06	yes	down	42.26	23.1	21.42	12.09	9.63	9.47	28.9267	10.3967
A07017		-	0.248	-2.01192	0.00215043	0.0092379	yes	down	24.25	57.8	84.07	21.44	16.14	12.04	55.3733	16.54
A07019		-	0.176	-2.50991	0.000179364	0.00121071	yes	down	110.33	346.83	377.31	70.9	67.04	40.47	278.157	59.47
A07021		-	0.198	-2.33911	0.00304466	0.012188	yes	down	100.95	432.83	667.88	114.56	102.45	84.46	400.553	100.49
A07022		-	0.165	-2.60378	4.56311e-05	0.000402621	yes	down	9.08	22.14	28.63	3.9	3.13	4.78	19.95	3.93667
A07029		-	0.062	-4.01054	5.14591e-06	6.30183e-05	yes	down	28.47	100.32	106.54	1.88	3.13	12.29	78.4433	5.76667
A07030		-	0.312	-1.68268	0.000631181	0.00348702	yes	down	12.12	18.49	22.2	6.1	5.34	7.64	17.6033	6.36
A07033		-	0.068	-3.87653	0.000588368	0.00329045	yes	down	8.33	442.73	46.33	8.91	13.78	13.57	165.797	12.0867
A07039		-	0.026	-5.2824	0.000363526	0.00218879	yes	down	14.23	0.61	0.05	0.17	0.14	0.02	4.96333	0.11
A07044		-	0.391	-1.35444	1.29648e-05	0.000138369	yes	down	24.8	12.82	13.07	6.3	7	7.56	16.8967	6.95333
A07047		-	0.18	-2.47419	0.004658	0.0169804	yes	down	0.18	0.5	0.41	0.07	0.07	0.09	0.363333	0.0766667
A07049		-	0.201	-2.31614	0.00176566	0.00791025	yes	down	22.94	94.92	127.09	20.32	23.02	16.94	81.65	20.0933
A07050		-	0.397	-1.33395	0.000408336	0.00242207	yes	down	45.85	39.26	50.26	22.75	20.95	17.21	45.1233	20.3033
A07052		-	0.187	-2.42142	0.000672778	0.00364382	yes	down	3.73	12.81	16.33	1.94	2.26	3.18	10.9567	2.46
A07059		-	0.337	-1.56923	0.00703502	0.0234561	yes	down	1.41	2.53	1.48	0.45	0.44	1.11	1.80667	0.666667
A07060		-	0.489	-1.03322	0.000683944	0.00369111	yes	down	533.52	343.73	206.75	180.54	179.59	210.2	361.333	190.11
A07061		-	0.012	-6.38404	2.01244e-12	1.02872e-10	yes	down	806.34	221.06	212.11	1.7	1.33	11.76	413.17	4.93
A07067		-	0.388	-1.36741	9.73341e-05	0.000748009	yes	down	7.06	9.03	5.39	3.02	2.45	3.54	7.16	3.00333
A07081		-	0.244	-2.03332	0.00590138	0.0205263	yes	down	3.9	10.25	15.64	2.71	2.1	4.12	9.93	2.97667
A07090		-	0.212	-2.23741	4.60826e-05	0.00040591	yes	down	18.48	49.22	23.96	8.73	6.38	6.95	30.5533	7.35333
A07096		-	0.113	-3.14702	1.18313e-07	2.49776e-06	yes	down	264.89	80.63	42.03	11.05	14.94	16.25	129.183	14.08
A07108		-	0.272	-1.87882	0.00165901	0.00753637	yes	down	75	124.01	209.39	36.74	44.44	51.98	136.133	44.3867
A07120		-	0.468	-1.09461	0.0146994	0.0421258	yes	down	3.96	5.39	4.42	3.07	1.83	2.32	4.59	2.40667
A07123		-	0.155	-2.6902	0.000406274	0.00241141	yes	down	4.31	14.51	20.38	1.98	1.98	3.47	13.0667	2.47667
A07141		-	0.295	-1.76076	0.0128601	0.0379071	yes	down	61.01	177.76	254.35	57.58	71.95	51.71	164.373	60.4133
A07144		-	0.002	-9.00489	4.62045e-49	1.05104e-45	yes	down	7691.65	2987.45	2923.46	6.51	4.43	16.92	4534.19	9.28667
A07146		-	0.223	-2.16738	0.00031622	0.00195601	yes	down	135.54	368.98	390.74	88.81	60.3	96.16	298.42	81.7567
A07148		-	0.333	-1.58701	3.71633e-05	0.000337474	yes	down	19.24	29.57	24.7	10.37	8.55	8.49	24.5033	9.13667
A07149		-	0.317	-1.65941	0.00091926	0.0046624	yes	down	174.87	466.9	312	115.37	111.61	113.79	317.923	113.59
A07156		-	0.123	-3.0236	0.0173035	0.0478409	yes	down	3.78	0.94	0.08	0.04	0.11	0.4	1.6	0.183333
A07159		-	0.359	-1.4766	1.30791e-05	0.000139189	yes	down	13.94	10.51	8.82	4.26	5.44	3.04	11.09	4.24667
A07168		-	0.172	-2.53633	5.4176e-05	0.000458983	yes	down	21.87	56.17	75.46	10.69	9.85	11.16	51.1667	10.5667
A07170		-	0.28	-1.83649	0.00119624	0.00579894	yes	down	48.5	109.58	121.9	28.6	27.99	38.09	93.3267	31.56
A07176		-	0.481	-1.05697	0.0062739	0.0215582	yes	down	12.22	5.87	6.94	3.88	5.09	3.82	8.34333	4.26333
A07181		-	0.285	-1.81023	0.00448729	0.0165036	yes	down	15.95	75.12	30.21	12.43	11.16	14.9	40.4267	12.83
A07185		-	0.439	-1.18776	7.10359e-05	0.000574538	yes	down	8.08	4.53	4.23	2.71	2.38	2.7	5.61333	2.59667
A07189		-	0.35	-1.51566	0.0126395	0.037393	yes	down	0.74	1.35	0.57	0.49	0.31	0.21	0.886667	0.336667
A07201		-	0.154	-2.70316	4.89173e-05	0.000423097	yes	down	17.13	44.22	59.73	5.99	6.06	10.34	40.36	7.46333
A07207		-	0.249	-2.00694	0.00297109	0.0119725	yes	down	5271.04	1075.96	811.02	815.27	458.27	507.39	2386.01	593.643
A07213		-	0.251	-1.99187	0.000438195	0.00258402	yes	down	10.17	14.57	20.82	5.11	4.08	4.49	15.1867	4.56
A07218		-	0.044	-4.51819	1.79887e-23	3.99216e-21	yes	down	12.77	7.4	4.81	0.35	0.28	0.49	8.32667	0.373333
A07220		-	0.138	-2.85527	5.9263e-18	7.18979e-16	yes	down	366.86	437.62	417.32	69.07	59.69	61.87	407.267	63.5433
A07228		-	0.295	-1.76146	1.00066e-05	0.000111855	yes	down	615.61	418.95	646.75	197.83	206.86	156.18	560.437	186.957
A07230		-	0.239	-2.06503	9.49906e-05	0.000733095	yes	down	16.98	25.91	36.77	8.49	7.14	6.77	26.5533	7.46667
A07236		-	0.458	-1.12732	0.0153458	0.0436159	yes	down	201.02	156.8	78.73	97.19	72.66	37.67	145.517	69.1733
A07237		-	0.005	-7.73816	8.2364e-14	5.63481e-12	yes	down	79.31	6.19	9.1	0.16	0.1	0.15	31.5333	0.136667
A07246		-	0.367	-1.44681	0.00499414	0.0179825	yes	down	5.28	12.33	10.07	3.56	3.37	4.65	9.22667	3.86
A07257		-	0.337	-1.56867	0.000892604	0.00455258	yes	down	20.24	9.07	8.51	4.8	5.43	3.2	12.6067	4.47667
A07259		-	0.106	-3.2418	1.44167e-06	2.1215e-05	yes	down	11.02	35.49	39.93	3.94	2.89	4.16	28.8133	3.66333
A07272		-	0.229	-2.12444	0.000180578	0.001218	yes	down	25.36	47	64.13	12.5	13.93	10.74	45.4967	12.39
A07277		-	0.441	-1.18055	4.65085e-05	0.000408871	yes	down	23.49	13.98	13.45	7.68	8.27	8.04	16.9733	7.99667
A07281		-	0.254	-1.97617	0.0042825	0.0158465	yes	down	15.27	32.8	49.16	11.81	9.57	9.41	32.41	10.2633
A07288		-	0.247	-2.01821	0.000953633	0.00480993	yes	down	11.1	25.96	32.01	5.36	6.82	8.1	23.0233	6.76
A07290		-	0.111	-3.17126	0.000508166	0.00291907	yes	down	22.71	274.75	284.48	35.93	25.42	17.79	193.98	26.38
A07292		-	0.069	-3.86187	2.00099e-05	0.000198767	yes	down	23.77	163.31	290.52	13.14	9.89	19.1	159.2	14.0433
A07295		-	0.366	-1.44999	0.00882257	0.0281573	yes	down	64.53	107.96	161.75	48.75	46.44	50.31	111.413	48.5
A07297		-	0.261	-1.93912	0.00107389	0.0053192	yes	down	26.82	60.56	80.11	16.58	17.82	17.56	55.83	17.32
A07299		-	0.324	-1.62541	0.0061753	0.0212837	yes	down	5.03	13.91	8.34	2.61	2.71	4.7	9.09333	3.34
A07303		-	0.124	-3.01257	4.96581e-06	6.10593e-05	yes	down	12.41	31.45	37.02	3.48	2.61	5.86	26.96	3.98333
A07312		-	0.357	-1.48716	0.0181919	0.0498878	yes	down	31.3	79.39	108.55	30.03	28.67	35.22	73.08	31.3067
A07334		-	0.425	-1.23503	0.00512749	0.0183334	yes	down	7.45	10.09	11.54	4.58	4.98	4.58	9.69333	4.71333
A07335		-	0.229	-2.12678	1.38182e-05	0.000145691	yes	down	56.42	104.79	111.36	24.54	25.21	22.71	90.8567	24.1533
A07336		-	0.342	-1.54871	0.00252826	0.010514	yes	down	6.26	11.12	13.01	4.1	3.84	4.14	10.13	4.02667
A07337		-	0.123	-3.0282	3.59551e-07	6.50409e-06	yes	down	3.13	7.75	5.21	0.57	0.53	1.12	5.36333	0.74
A07345		-	0.235	-2.08846	2.55551e-12	1.29903e-10	yes	down	18.26	16.92	14.98	4.74	4.68	3.42	16.72	4.28
A07362		-	0.25	-2.00013	0.00710129	0.0236165	yes	down	9.05	24.12	21.62	2.29	3.48	10.09	18.2633	5.28667
A07365		-	0.013	-6.2376	4.16767e-08	9.97938e-07	yes	down	77.9	1750.16	2413.61	10.85	10.51	49.64	1413.89	23.6667
A07372		-	0.185	-2.43725	0.000763358	0.00401027	yes	down	106	389.48	550.83	67.54	78.5	96.19	348.77	80.7433
A07376		-	0.184	-2.44237	0.000626305	0.00346283	yes	down	91.94	366.48	475.28	68.94	72.29	69.51	311.233	70.2467
A07382		-	0.067	-3.89636	0.000124201	0.000904086	yes	down	1.29	0.78	0.71	0	0.05	0.15	0.926667	0.0666667
A07390		-	0.046	-4.44569	0.00130647	0.00623241	yes	down	1.29	4.04	1.22	0	0.16	0.17	2.18333	0.11
A07391		-	0.023	-5.46216	2.38952e-06	3.3296e-05	yes	down	1549.81	149.61	15.83	15.23	9.77	11.67	571.75	12.2233
A07403		-	0.276	-1.85821	0.0094266	0.0298132	yes	down	53.74	181.66	239.54	71.83	42.5	50.56	158.313	54.9633
A07422		-	0.193	-2.37397	0.0131628	0.0386724	yes	down	88.59	10.43	3.16	7.02	5.91	5.02	34.06	5.98333
A07429		-	0.319	-1.64627	0.0178529	0.0491063	yes	down	46.02	115.19	190.8	48.22	45.96	48.58	117.337	47.5867
A07438		-	0.324	-1.6271	1.33548e-12	7.06483e-11	yes	down	280.56	207.03	176.55	69.45	74.61	87.93	221.38	77.33
A07440		-	0.429	-1.21929	0.0120745	0.0359954	yes	down	22.06	38.54	42.72	17.22	16.86	17.55	34.44	17.21
A07443		-	0.443	-1.17518	0.000585638	0.00328123	yes	down	10.03	7.12	6.57	4.1	2.63	4.56	7.90667	3.76333
A07451		-	0.221	-2.1763	0.000450596	0.00263834	yes	down	55.48	142.84	182.82	34.03	29.52	38.54	127.047	34.03
A07453		-	0.049	-4.36079	2.47112e-07	4.74362e-06	yes	down	40.52	8.41	5.34	1.16	0.3	1.12	18.09	0.86
A07459		-	0.296	-1.75783	0.00767471	0.0251738	yes	down	10.27	3.93	2.28	1.77	0.97	2.2	5.49333	1.64667
A07461		-	0.254	-1.97807	0.00286568	0.0116094	yes	down	16.94	53.85	67.37	14.74	14.62	12.83	46.0533	14.0633
A07463		-	0.118	-3.07903	6.5434e-06	7.7828e-05	yes	down	21.33	47.41	78.49	8.86	7.48	4.87	49.0767	7.07
A07468		-	0.23	-2.11735	3.50395e-07	6.37649e-06	yes	down	61.65	74.41	81.21	18.01	15.15	24.22	72.4233	19.1267
A07476		-	0.094	-3.4037	4.70875e-05	0.000410197	yes	down	628.92	125.92	54.95	17.01	14.02	44.17	269.93	25.0667
A07481		-	0.388	-1.36579	0.000961243	0.00484562	yes	down	37.11	53.93	54.22	21.78	23.45	18.84	48.42	21.3567
A07486		-	0.242	-2.04441	0.00018366	0.0012333	yes	down	11.89	22.4	24.78	4.99	4.25	7.44	19.69	5.56
A07490		-	0.069	-3.8639	5.87064e-05	0.000490964	yes	down	48.32	8.49	1.77	0.88	1.35	1.48	19.5267	1.23667
A07491		-	0.071	-3.81662	2.15607e-24	6.13065e-22	yes	down	35.82	31.42	38.21	2.24	2.86	3.25	35.15	2.78333
A07493		-	0.299	-1.74108	0.000624618	0.00345706	yes	down	344.82	631.91	727.85	200.12	174.64	243.9	568.193	206.22
A07518		-	0.203	-2.29714	4.12933e-05	0.000370852	yes	down	330.35	566.45	759.31	110.63	158.34	141.83	552.037	136.933
A07521		-	0.088	-3.49842	8.5325e-05	0.00066871	yes	down	442.28	2868.66	5356.65	337.03	383.3	276.42	2889.2	332.25
A07535		-	0.34	-1.55544	5.70036e-05	0.000479811	yes	down	27.12	30.3	30.57	13.88	9.22	11.05	29.33	11.3833
A07544		-	0.137	-2.86366	0.011522	0.0347148	yes	down	1.93	85.25	10.31	3.54	3.39	7.7	32.4967	4.87667
A07546		-	0.174	-2.52521	0.000730472	0.00388915	yes	down	14.01	53.54	77.2	10.98	7.93	12.15	48.25	10.3533
A07548		-	0.366	-1.45098	1.51572e-12	7.92615e-11	yes	down	16.11	14.28	11.08	5.7	4.94	5.62	13.8233	5.42
A07549		-	0.235	-2.08664	0.00476051	0.0173056	yes	down	6.01	22.39	32.91	5.18	5.81	6.65	20.4367	5.88
A07553		-	0.22	-2.18143	0.00599124	0.0207674	yes	down	13.51	67.09	90.9	19.67	15.97	10.93	57.1667	15.5233
A07562		-	0.293	-1.77164	3.41285e-05	0.000313356	yes	down	126.62	199.68	203.03	59.33	57.92	61.05	176.443	59.4333
A07577		-	0.177	-2.49566	5.53247e-06	6.73895e-05	yes	down	18.89	33.26	43.34	6.36	6.11	7.6	31.83	6.69
A07585		-	0.4	-1.32199	0.0100461	0.0312298	yes	down	11.37	21.19	23.63	8.17	7.89	10.08	18.73	8.71333
A07597		-	0.253	-1.98542	0.000732322	0.0038899	yes	down	57.44	129.44	165.1	37.11	31.58	38.94	117.327	35.8767
A07603		-	0.424	-1.23733	0.0102432	0.0316156	yes	down	22.38	30.02	38.66	16.34	14.62	14.71	30.3533	15.2233
A07604		-	0.204	-2.29258	2.56554e-05	0.000245208	yes	down	8.73	3.74	3.96	1.38	1.48	0.66	5.47667	1.17333
A07607		-	0.215	-2.21511	2.13498e-06	3.02588e-05	yes	down	306.64	219.54	306.62	45.91	55.25	100.65	277.6	67.27
A07608		-	0.166	-2.58932	2.05478e-05	0.000203443	yes	down	42.89	86.9	128.15	18.82	16.89	16.6	85.98	17.4367
A07613		-	0.332	-1.59061	0.000764939	0.00401626	yes	down	2.53	3.74	4.21	1.29	1.42	1.27	3.49333	1.32667
A07615		-	0.351	-1.51006	0.000906461	0.00460262	yes	down	49.34	62.65	80.36	23.77	23.15	31.17	64.1167	26.03
A07617		-	0.071	-3.82092	0.000732035	0.0038899	yes	down	14.56	3.23	1.27	0.18	0.04	1.05	6.35333	0.423333
A07619		-	0.062	-4.02127	1.47278e-12	7.74613e-11	yes	down	28.32	36.05	7.97	1.64	1.2	1.73	24.1133	1.52333
A07628		-	0.049	-4.35254	5.29008e-12	2.53689e-10	yes	down	16.2	30.31	45.78	2.21	1.51	1.71	30.7633	1.81
A07629		-	0.426	-1.23197	0.00319163	0.0126094	yes	down	2.3	2.29	1.5	0.92	0.94	0.93	2.03	0.93
A07641		-	0.128	-2.96198	0.000318678	0.00196853	yes	down	10.3	59.29	75.67	8.73	7.17	7.51	48.42	7.80333
A07642		-	0.217	-2.20212	0.000849069	0.00437964	yes	down	682.97	2324.02	2781.13	538.49	483.47	539.94	1929.37	520.633
A07645		-	0.227	-2.14214	0.00148054	0.00686913	yes	down	453.97	1225.68	1908.15	366.21	336.18	313.01	1195.93	338.467
A07653		-	0.091	-3.45167	6.4638e-06	7.69818e-05	yes	down	19.85	54.38	86.57	4.5	3.83	9.91	53.6	6.08
A07667		-	0.165	-2.59958	1.55211e-05	0.000159939	yes	down	45.07	97.9	118	22.95	14.95	14.3	86.99	17.4
A07681		-	0.38	-1.39458	0.00164327	0.00747607	yes	down	10.81	20.19	9.8	5.02	4.54	7.32	13.6	5.62667
A07689		-	0.128	-2.96156	0.00014632	0.00102888	yes	down	1.56	0.38	0.83	0.08	0.13	0.16	0.923333	0.123333
A07690		-	0.248	-2.01302	0.00029032	0.00182193	yes	down	69.3	153.97	170.6	44.2	36.65	36.68	131.29	39.1767
A07699		-	0.001	-9.70655	1.08526e-11	4.93739e-10	yes	down	29.82	89.8	115.83	0	0	0.33	78.4833	0.11
A07702		-	0.49	-1.029	0.00190273	0.008384	yes	down	5.91	4.46	2.53	2.38	2.38	1.8	4.3	2.18667
A07703		-	0.319	-1.64698	2.81557e-05	0.000265481	yes	down	7.12	9.56	5.12	2.86	2.88	1.73	7.26667	2.49
A07705		-	0.016	-6.00821	2.78113e-19	3.72139e-17	yes	down	324.81	96.61	76.57	1.38	1.69	4.58	165.997	2.55
A07706		-	0.325	-1.61961	0.00238127	0.0100218	yes	down	26.23	50.39	59.48	14.79	17.98	19.13	45.3667	17.3
A07718		-	0.025	-5.32958	9.36602e-08	2.05849e-06	yes	down	2.22	26.69	17.98	0.82	0.21	0.36	15.63	0.463333
A07729		-	0.21	-2.25316	0.0033901	0.0132049	yes	down	86.55	349.32	564.22	86.68	86.5	95.78	333.363	89.6533
A07730		-	0.237	-2.0774	9.19277e-05	0.000713122	yes	down	25.04	51.34	42.85	7.81	13.85	11.05	39.7433	10.9033
A07734		-	0.361	-1.4701	0.00628771	0.0215812	yes	down	33.61	55.65	74.02	20.36	20.35	28.98	54.4267	23.23
A07743		-	0.287	-1.80251	0.00265755	0.0109417	yes	down	5.96	13.22	16.75	3.89	3.45	4.87	11.9767	4.07
A07748		-	0.054	-4.21535	0.0060295	0.0208682	yes	down	49.16	2.3	3.02	0.72	1.99	0	18.16	0.903333
A07749		-	0.149	-2.74899	6.83117e-05	0.000557461	yes	down	849.55	2576.54	3853.81	394.07	426.66	516.28	2426.63	445.67
A07751		-	0.21	-2.25186	6.24645e-22	1.18409e-19	yes	down	52.48	46.66	32.6	8.89	8.96	11.53	43.9133	9.79333
A07753		-	0.154	-2.69698	0.000642564	0.00352635	yes	down	523.46	2811.75	3883.19	409	413.27	610.8	2406.13	477.69
A07754		-	0.248	-2.01074	0.0061218	0.0211554	yes	down	39.25	110.47	183.25	27.55	33.56	44.78	110.99	35.2967
A07757		-	0.106	-3.23782	5.0845e-21	7.84134e-19	yes	down	88.14	55.5	40.03	4.85	7.98	7.4	61.2233	6.74333
A07758		-	0.206	-2.28149	0.00106871	0.00529929	yes	down	0.98	1.13	0.85	0.36	0.08	0.23	0.986667	0.223333
A07760		-	0.103	-3.2792	0.000189176	0.00126288	yes	down	53.42	6.04	3.94	2.8	1.86	1.37	21.1333	2.01
A07761		-	0.245	-2.02815	0.00199348	0.00870379	yes	down	139.34	316.42	529.5	96.89	106.44	93.72	328.42	99.0167
A07762		-	0.469	-1.09159	0.0101435	0.031425	yes	down	1.28	1.79	1.4	0.68	0.66	0.98	1.49	0.773333
A07766		-	0.404	-1.30676	0.00104941	0.00522068	yes	down	120.56	142.59	169.2	68.05	61.9	72.54	144.117	67.4967
A07774		-	0.223	-2.16218	0.00014688	0.00103122	yes	down	7.05	14.92	18.09	3.17	3.81	3.54	13.3533	3.50667
A07777		-	0.322	-1.63587	0.0129894	0.0382371	yes	down	1468.29	712.83	249.28	147.7	177.76	448.3	810.133	257.92
A07778		-	0.228	-2.13536	0.00124302	0.00598424	yes	down	51.17	160.92	206.56	39.65	34.77	40.6	139.55	38.34
A07781		-	0.247	-2.01547	0.00590694	0.0205377	yes	down	36.38	118.36	190.05	40.91	37.07	26.64	114.93	34.8733
A07784		-	0.445	-1.16773	0.0150487	0.0429106	yes	down	89.53	146.42	172.91	68.91	69.29	75.4	136.287	71.2
A07788		-	0.317	-1.65761	0.00167644	0.00758904	yes	down	67.76	102.16	150.72	39.53	41.16	40.16	106.88	40.2833
A07797		-	0.322	-1.63428	0.000117013	0.000867726	yes	down	72.84	105.82	111.98	39.58	35.59	32.61	96.88	35.9267
A07799		-	0.147	-2.76957	0.000403917	0.00239898	yes	down	15.34	82.29	107	11.78	11.99	13.22	68.21	12.33
A07800		-	0.03	-5.08036	4.03915e-06	5.17636e-05	yes	down	47.58	4.41	0.82	0.51	0.34	0.56	17.6033	0.47
A07806		-	0.175	-2.51297	0.0129026	0.0380061	yes	down	2.62	0.54	0.26	0.09	0.3	0.17	1.14	0.186667
A07807		-	0.113	-3.14135	4.15181e-05	0.000371824	yes	down	14.91	3.6	2.16	0.55	0.53	1.18	6.89	0.753333
A07808		-	0.004	-7.84943	5.68009e-65	2.58416e-61	yes	down	7179.69	6888.06	10069.9	33.28	34.35	54.28	8045.87	40.6367
A07811		-	0.006	-7.3327	1.50246e-08	4.05664e-07	yes	down	83.94	7.75	0.91	0.06	0.36	0.09	30.8667	0.17
A07812		-	0.111	-3.16626	0.0110392	0.0335265	yes	down	0.74	0.17	0.28	0.03	0.1	0	0.396667	0.0433333
A07815		-	0.492	-1.02336	0.011633	0.0349681	yes	down	8.91	13.83	11.48	6.07	5.33	7.48	11.4067	6.29333
A07817		-	0.246	-2.02176	0.000661708	0.00359456	yes	down	3.4	6.86	7.43	1.21	1.83	2.04	5.89667	1.69333
A07818		-	0.154	-2.7017	1.81992e-05	0.000182574	yes	down	3.88	9.26	10.05	1.22	1.02	1.94	7.73	1.39333
A07819		-	0.176	-2.5095	7.30695e-14	5.1143e-12	yes	down	7.27	5.55	3.68	1.33	0.78	0.94	5.5	1.01667
A07820		-	0.478	-1.06474	0.00344608	0.0133714	yes	down	28.64	13.38	11.45	10	9.18	7.1	17.8233	8.76
A07821		-	0.349	-1.51751	3.78441e-08	9.23174e-07	yes	down	29.11	27.15	24.97	12.14	9.6	9.26	27.0767	10.3333
A07824		-	0.1	-3.32812	0.0125516	0.0371657	yes	down	0.32	0.06	0.15	0	0.02	0.04	0.176667	0.02
A07834		-	0.212	-2.23655	0.00227434	0.00963865	yes	down	54.2	168.42	277.59	34.77	43.93	54.69	166.737	44.4633
A07851		-	0.249	-2.00569	0.00523317	0.0186002	yes	down	17.13	69.73	79.29	15.38	12.33	22.24	55.3833	16.65
A07861		-	0.058	-4.10677	2.20784e-05	0.000215549	yes	down	83.28	9.59	4.16	2.28	0.89	2.05	32.3433	1.74
A07862		-	0.035	-4.84682	2.08256e-07	4.14643e-06	yes	down	1.77	14.32	20.98	0.43	0.5	0.66	12.3567	0.53
A07864		-	0.339	-1.56067	0.000736566	0.0039056	yes	down	13.02	18.29	22.65	7	7.39	6.71	17.9867	7.03333
A07868		-	0.356	-1.4898	0.00299923	0.0120592	yes	down	65.37	103.87	134.38	43.59	37.25	45.84	101.207	42.2267
A07869		-	0.069	-3.85529	8.63696e-07	1.35263e-05	yes	down	4.36	1.99	0.7	0.05	0.2	0.22	2.35	0.156667
A07876		-	0.479	-1.06332	0.00788893	0.02573	yes	down	52.39	62.65	72.47	34.83	36.58	31.57	62.5033	34.3267
A07878		-	0.055	-4.18229	7.21631e-22	1.31322e-19	yes	down	17.46	13.13	5.29	0.65	0.55	0.8	11.96	0.666667
A07884		-	0.339	-1.56191	0.0159664	0.0450337	yes	down	178.07	456.74	633.87	153.32	199.5	182.66	422.893	178.493
A07897		-	0.376	-1.41285	7.8115e-05	0.000619676	yes	down	48.86	43.95	52.56	19.11	18.36	24.18	48.4567	20.55
A07901		-	0.295	-1.75959	0.011197	0.0339323	yes	down	66.51	199.8	310.6	67.71	68.58	71.48	192.303	69.2567
A07903		-	0.143	-2.80829	2.09905e-14	1.67537e-12	yes	down	979.64	419.75	402.69	98.73	82.68	92.59	600.693	91.3333
A07909		-	0.14	-2.83153	5.13053e-05	0.000440015	yes	down	89.96	315.27	400.18	40.85	37.92	61.03	268.47	46.6
A07910		-	0.281	-1.82997	0.00168055	0.00760201	yes	down	7.3	16.98	18.43	5.24	3.61	5.29	14.2367	4.71333
A07919		-	0.343	-1.54303	0.00371108	0.0141226	yes	down	15.33	5.76	6.32	4.3	3.61	1.88	9.13667	3.26333
A07923		-	0.098	-3.34754	0.0155988	0.0442022	yes	down	3.27	0.07	0.18	0.08	0.08	0.15	1.17333	0.103333
A07929		-	0.153	-2.70588	3.49422e-07	6.37153e-06	yes	down	33.8	45.31	56.33	6.29	5.65	12	45.1467	7.98
A07932		-	0.229	-2.12644	0.000170153	0.00115625	yes	down	3.15	7.31	3.76	0.72	1.04	1.81	4.74	1.19
A07935		-	0.071	-3.81094	0.00115713	0.00565202	yes	down	65.93	3.71	1.02	0.84	1.92	1.72	23.5533	1.49333
A07941		-	0.392	-1.35196	0.000343348	0.00208708	yes	down	261.25	331.29	305.44	107.55	127.5	170.91	299.327	135.32
A07942		-	0.133	-2.90722	7.15603e-13	3.99465e-11	yes	down	2.58	3.09	1.96	0.42	0.33	0.35	2.54333	0.366667
A07943		-	0.374	-1.41727	2.32126e-06	3.25441e-05	yes	down	198.64	184.7	92.75	53.36	59.66	73.49	158.697	62.17
A07945		-	0.01	-6.63996	0.000299812	0.00186721	yes	down	0.02	1.42	0.76	0	0.02	0	0.733333	0.00666667
A07953		-	0.08	-3.63832	0.000255352	0.00163278	yes	down	16.98	2.35	0.85	0.23	0.8	0.44	6.72667	0.49
A07960		-	0.011	-6.5454	3.64016e-06	4.73275e-05	yes	down	0.95	42.72	3.9	0.28	0	0.27	15.8567	0.183333
A07961		-	0.029	-5.11692	4.09049e-06	5.22011e-05	yes	down	4.14	35.28	1.64	0.38	0.22	0.65	13.6867	0.416667
A07974		-	0.203	-2.29844	0.00963174	0.0302935	yes	down	1.69	12.7	18.6	2.03	2.92	3.35	10.9967	2.76667
A07975		-	0.306	-1.70858	0.0146701	0.0420685	yes	down	3.31	6.12	10.68	3.08	2.62	1.78	6.70333	2.49333
A07978		-	0.18	-2.47702	0.000101797	0.000774459	yes	down	2.21	4.68	4.89	1.19	0.49	0.79	3.92667	0.823333
A07982		-	0.432	-1.2116	6.94779e-05	0.000564446	yes	down	6.19	5.62	5.69	3.09	2.62	2.59	5.83333	2.76667
A07986		-	0.213	-2.23298	2.55261e-06	3.50849e-05	yes	down	17.05	24.11	30.78	5.71	5.78	6.25	23.98	5.91333
A07987		-	0.339	-1.56252	0.000276749	0.0017548	yes	down	36.44	61.73	55.45	21.07	17.71	20.91	51.2067	19.8967
A07989		-	0.112	-3.15562	0.000295603	0.00184605	yes	down	20.78	2.64	1.41	0.88	0.88	0.81	8.27667	0.856667
A07990		-	0.477	-1.0675	0.0104489	0.0321089	yes	down	21.51	33.55	31.75	17.7	14.95	14.39	28.9367	15.68
A07991		-	0.166	-2.58853	7.79385e-07	1.23763e-05	yes	down	9.61	16.02	19.88	3.01	2.95	2.88	15.17	2.94667
A07993		-	0.022	-5.48246	7.46989e-07	1.20298e-05	yes	down	0.81	9.09	25.62	0.26	0.47	0.31	11.84	0.346667
A07996		-	0.21	-2.25199	0.000390858	0.00232902	yes	down	7.79	3.04	1.09	0.7	0.83	0.89	3.97333	0.806667
A07998		-	0.44	-1.18285	0.00847759	0.0272957	yes	down	1841.15	3302.23	3056.34	1543.47	1459.67	1251.59	2733.24	1418.24
A07999		-	0.399	-1.32673	0.0162377	0.0456854	yes	down	16.68	5.96	4.97	2.73	3.41	5.15	9.20333	3.76333
A08024		-	0.155	-2.69202	7.55378e-05	0.00060397	yes	down	2.49	1.31	1.9	0.22	0.34	0.39	1.9	0.316667
A08027		-	0.011	-6.56146	1.83299e-11	7.94207e-10	yes	down	53.86	6.29	14.15	0.15	0.07	0.57	24.7667	0.263333
A08032		-	0.456	-1.1341	1.27144e-05	0.000136264	yes	down	299.86	254.72	247.68	138.79	135.3	141.41	267.42	138.5
A08035		-	0.155	-2.69096	1.88574e-17	2.19979e-15	yes	down	32.85	19.16	21.19	4.42	3.68	4.12	24.4	4.07333
A08039		-	0.217	-2.20536	0.000108892	0.000816153	yes	down	14.81	30.85	38.65	7.38	6.44	7.84	28.1033	7.22
A08046		-	0.139	-2.84274	0.000167776	0.00114266	yes	down	2.86	9.61	14.54	1.93	1.46	1.2	9.00333	1.53
A08062		-	0.45	-1.15108	0.00329029	0.0128989	yes	down	3113.87	3565.07	4312.49	1923.63	1901.98	2017.83	3663.81	1947.81
A08077		-	0.2	-2.32452	0.00294845	0.0118971	yes	down	127.03	32.51	8.19	12.68	9.85	8.75	55.91	10.4267
A08082		-	0.445	-1.16867	0.000103471	0.000785222	yes	down	88.01	52.24	48.95	25.09	32.33	32.99	63.0667	30.1367
A08083		-	0.166	-2.58817	4.07014e-06	5.20875e-05	yes	down	128.65	242.94	332.71	43.27	46.78	51.1	234.767	47.05
A08092		-	0.078	-3.6714	6.88232e-07	1.12428e-05	yes	down	73.98	349.1	397.91	20.08	28.88	29.78	273.663	26.2467
A08095		-	0.125	-3.00039	7.1963e-05	0.000580489	yes	down	1.45	3.04	2.97	0.19	0.22	0.67	2.48667	0.36
A08109		-	0.017	-5.88836	0.00845419	0.02723	yes	down	1.4	0.07	0.03	0	0	0	0.5	0
A08111		-	0.406	-1.30007	0.00534769	0.0189407	yes	down	54.93	98.89	98.88	36.98	40.55	41.71	84.2333	39.7467
A08113		-	0.218	-2.19487	0.000433423	0.00255753	yes	down	33.86	9.07	5.92	3.45	4.28	2.67	16.2833	3.46667
A08115		-	0.229	-2.12388	7.31083e-06	8.58339e-05	yes	down	46.69	75.91	87.8	19.34	17.28	19.26	70.1333	18.6267
A08123		-	0.31	-1.68853	0.00813745	0.0263779	yes	down	40.59	15.85	19.04	8.35	5.13	12.85	25.16	8.77667
A08126		-	0.177	-2.4962	0.000119525	0.000882757	yes	down	96.95	280.96	346.66	45.62	45.25	67.28	241.523	52.7167
A08139		-	0.25	-1.99853	0.00403852	0.0151096	yes	down	0.35	0.33	0.25	0.06	0.08	0.11	0.31	0.0833333
A08145		-	0.424	-1.23785	0.00987293	0.0308389	yes	down	37.39	51.91	70.3	26.94	27.21	24.43	53.2	26.1933
A08152		-	0.192	-2.38333	0.000174553	0.00118174	yes	down	16.37	44.14	48.07	9.35	5.18	10.18	36.1933	8.23667
A08170		-	0.024	-5.36548	1.80098e-09	5.72976e-08	yes	down	129.38	20.85	6.26	0.92	1.23	1.34	52.1633	1.16333
A08172		-	0.334	-1.58089	0.00368742	0.0140616	yes	down	76.05	113.32	150.44	32.96	55.28	48.8	113.27	45.68
A08173		-	0.277	-1.85345	0.00399824	0.0149835	yes	down	22.37	47.88	78.53	15.71	15.9	18.57	49.5933	16.7267
A08175		-	0.096	-3.37936	7.6159e-06	8.88424e-05	yes	down	1.08	3.34	3.58	0.39	0.21	0.31	2.66667	0.303333
A08186		-	0.027	-5.22055	1.63381e-07	3.32574e-06	yes	down	41.83	13.91	1.95	0.28	0.16	1.01	19.23	0.483333
A08188		-	0.303	-1.72343	0.00406723	0.0151779	yes	down	3.49	7.1	5.8	2.3	1.03	2.37	5.46333	1.9
A08193		-	0.011	-6.48898	0.0148083	0.0423312	yes	down	1.69	0	0.05	0	0	0	0.58	0
A08205		-	0.328	-1.60881	0.0174761	0.0482303	yes	down	10.69	2.52	1.48	1.85	1.59	1.17	4.89667	1.53667
A08206		-	0.068	-3.88769	6.74699e-08	1.54637e-06	yes	down	4.73	15.01	19.75	1.27	1.08	0.87	13.1633	1.07333
A08209		-	0.292	-1.77659	0.00395176	0.0148427	yes	down	16.43	37.2	50.16	10.56	11.49	14.43	34.5967	12.16
A08211		-	0.315	-1.66725	0.00691206	0.023165	yes	down	9.26	22.55	29.33	6.99	7.77	8.23	20.38	7.66333
A08215		-	0.315	-1.66864	0.00270514	0.0111124	yes	down	6.17	13.64	15.34	4.49	4.17	4.29	11.7167	4.31667
A08223		-	0.152	-2.72155	0.00101458	0.00507511	yes	down	4.32	21.22	30.79	3.49	2.59	4.56	18.7767	3.54667
A08229		-	0.219	-2.18905	2.16113e-05	0.00021167	yes	down	8.6	17.11	12.35	3.72	2.2	3.59	12.6867	3.17
A08233		-	0.096	-3.38041	9.59498e-05	0.000738619	yes	down	6.59	35.12	56.61	4.76	2.96	4.28	32.7733	4
A08236		-	0.432	-1.21154	0.0127932	0.0377449	yes	down	27.54	33.52	47.25	22.67	16.57	15.09	36.1033	18.11
A08238		-	0.062	-4.01747	1.01815e-05	0.000113532	yes	down	72.47	712.72	1052.51	42.35	44.98	55.32	612.567	47.55
A08242		-	0.496	-1.01232	0.000616561	0.00342287	yes	down	30.14	29.61	23.75	17.36	11.2	16.35	27.8333	14.97
A08247		-	0.224	-2.15934	0.00132882	0.00631379	yes	down	2.71	4.98	7.74	1.21	1.02	1.91	5.14333	1.38
A08248		-	0.261	-1.93571	0.00738569	0.0243929	yes	down	16.51	65.18	81.08	18.94	12.45	20.35	54.2567	17.2467
A08249		-	0.262	-1.93383	0.00259475	0.0107317	yes	down	69.29	184.13	243.31	43.82	48.78	65.09	165.577	52.5633
A08252		-	0.011	-6.56134	4.79347e-06	5.94221e-05	yes	down	21.53	181.36	2.04	0.03	1.57	0.61	68.31	0.736667
A08255		-	0.011	-6.56659	1.68918e-14	1.37231e-12	yes	down	29.37	37.83	80.36	0.74	0.47	0.73	49.1867	0.646667
A08258		-	0.119	-3.07078	1.1632e-06	1.76399e-05	yes	down	5.43	12.27	15.47	1.22	1.27	2.17	11.0567	1.55333
A08260		-	0.074	-3.75845	4.1497e-05	0.000371824	yes	down	1.2	1.49	1.95	0.03	0.05	0.31	1.54667	0.13
A08265		-	0.175	-2.51093	0.000182322	0.00122612	yes	down	3.91	9.27	13.24	2.23	1.63	1.73	8.80667	1.86333
A08270		-	0.475	-1.07391	0.0060896	0.0210522	yes	down	18.73	8.87	7.7	6.88	6.24	4.16	11.7667	5.76
A08271		-	0.127	-2.98094	0.00379535	0.0143771	yes	down	673.14	72.74	16.2	22.67	40.53	23.96	254.027	29.0533
A08287		-	0.485	-1.04282	0.00331281	0.0129537	yes	down	14.97	8.07	7.18	4.74	5.99	4.69	10.0733	5.14
A08297		-	0.214	-2.2275	0.0100386	0.0312171	yes	down	11.63	89.77	129.66	20.87	17.89	22.47	77.02	20.41
A08300		-	0.262	-1.93024	0.0086328	0.0276867	yes	down	19.68	70.85	104.47	19.91	23.9	19.68	65	21.1633
A08303		-	0.36	-1.47517	0.00320179	0.0126227	yes	down	478.26	968.43	979.83	371.01	338.96	338.45	808.84	349.473
A08311		-	0.28	-1.83424	2.15503e-07	4.24718e-06	yes	down	41.91	27.98	28.35	13.03	8.67	8.71	32.7467	10.1367
A08314		-	0.479	-1.06052	0.00871946	0.0279262	yes	down	374.48	567.58	439.04	288.8	275.22	179.44	460.367	247.82
A08316		-	0.227	-2.1408	6.55886e-06	7.791e-05	yes	down	31.27	35.01	48.48	7.7	9.35	12.86	38.2533	9.97
A08321		-	0.109	-3.19989	0.00116476	0.00566202	yes	down	8.56	50.03	66.55	4.08	8.45	4.39	41.7133	5.64
A08323		-	0.372	-1.42621	6.89861e-07	1.12492e-05	yes	down	18.34	11.29	8.97	5.25	5.55	4.21	12.8667	5.00333
A08325		-	0.194	-2.36543	0.0125179	0.0371011	yes	down	0.61	1.06	2.09	0.42	0.34	0.13	1.25333	0.296667
A08334		-	0.173	-2.53322	0.000120667	0.000889031	yes	down	79.06	188.95	274.72	42.19	39.75	35.02	180.91	38.9867
A08336		-	0.29	-1.78562	0.0136342	0.0398004	yes	down	26.54	89.23	139.68	33.02	31.28	26.49	85.15	30.2633
A08338		-	0.383	-1.38507	0.00459921	0.0168132	yes	down	74.01	49.47	24.33	12.08	15.91	29.81	49.27	19.2667
A08341		-	0.237	-2.07574	0.00481253	0.0174598	yes	down	31.3	125.41	163.21	32.21	32.32	30.71	106.64	31.7467
A08347		-	0.08	-3.64707	4.7006e-06	5.859e-05	yes	down	3.95	20.7	26.27	1.8	1.39	1.77	16.9733	1.65333
A08348		-	0.178	-2.4866	0.00058736	0.00328886	yes	down	8.66	16.45	24.54	4.1	1.59	5.15	16.55	3.61333
A08351		-	0.295	-1.76035	0.00167275	0.00757986	yes	down	21.79	43.15	56.06	14.92	14.22	13.12	40.3333	14.0867
A08356		-	0.292	-1.77665	0.00360689	0.0138572	yes	down	26.52	66.22	71.19	15.56	14.52	26.66	54.6433	18.9133
A08358		-	0.111	-3.16648	0.000187669	0.00125467	yes	down	46.74	226.4	337.77	32.43	14.99	41.83	203.637	29.75
A08361		-	0.186	-2.42513	1.28918e-08	3.53321e-07	yes	down	340.37	460.18	494.41	98.26	74.32	116.4	431.653	96.3267
A08363		-	0.482	-1.05215	0.00312532	0.0124397	yes	down	38.49	28.68	28.47	18.78	19.92	11.15	31.88	16.6167
A08367		-	0.1	-3.32182	2.71629e-06	3.6944e-05	yes	down	1.37	2.44	3.92	0.21	0.31	0.4	2.57667	0.306667
A08374		-	0.313	-1.67403	4.18474e-05	0.000374037	yes	down	78.66	108.47	101.27	30.32	28.53	44.47	96.1333	34.44
A08391		-	0.484	-1.04673	0.00150877	0.00697221	yes	down	50.44	68.54	54.32	28.6	30.64	33.86	57.7667	31.0333
A08396		-	0.491	-1.02545	0.00075743	0.00398603	yes	down	34.43	24.71	13.91	13.94	12.53	10.59	24.35	12.3533
A08414		-	0.354	-1.49962	7.5751e-07	1.21126e-05	yes	down	61.17	53.46	54.32	23.9	23.75	18.33	56.3167	21.9933
A08415		-	0.051	-4.30128	7.72096e-06	8.96085e-05	yes	down	21.25	4.81	1.48	0.34	0.44	0.55	9.18	0.443333
A08425		-	0.26	-1.94434	0.00415255	0.0154284	yes	down	75.73	214.29	307.99	62.92	63.59	69.3	199.337	65.27
A08429		-	0.239	-2.0666	3.36209e-09	1.01633e-07	yes	down	60.26	42.61	54.92	16.48	12.89	12.56	52.5967	13.9767
A08434		-	0.438	-1.19246	0.012423	0.0368799	yes	down	34	43.76	61.22	24.7	24.91	21.14	46.3267	23.5833
A08438		-	0.013	-6.29199	1.54083e-10	5.94069e-09	yes	down	37.17	10.67	1.87	0.19	0.06	0.34	16.57	0.196667
A08446		-	0.037	-4.74472	2.35172e-06	3.28194e-05	yes	down	92.61	7.75	3.5	0.98	1.45	1.08	34.62	1.17
A08451		-	0.285	-1.80931	0.00396271	0.0148749	yes	down	29.17	82.25	100.23	23.98	22.74	25.95	70.55	24.2233
A08453		-	0.269	-1.89583	0.00199724	0.008716	yes	down	197.86	539.01	622.03	155.41	135.34	158.59	452.967	149.78
A08455		-	0.197	-2.34655	0.00184377	0.00815976	yes	down	40.84	169.79	249.73	41.02	37.34	33.88	153.453	37.4133
A08456		-	0.084	-3.57766	4.14019e-11	1.69692e-09	yes	down	454.76	594.38	998.08	60.35	65.48	80.86	682.407	68.8967
A08458		-	0.208	-2.26592	0.000640173	0.00351535	yes	down	4.63	18.34	16.39	3.61	3.12	2.88	13.12	3.20333
A08459		-	0.268	-1.89959	0.000124024	0.00090352	yes	down	42.1	17.71	14.4	9.58	6.37	4.71	24.7367	6.88667
A08461		-	0.293	-1.7703	0.00319944	0.0126189	yes	down	151.89	376.37	470.61	123.63	114.69	121.32	332.957	119.88
A08462		-	0.371	-1.43083	0.0168479	0.0470491	yes	down	11.52	24.3	29.83	8.98	6.7	13.03	21.8833	9.57
A08463		-	0.094	-3.41551	4.71102e-05	0.000410197	yes	down	166.52	890.93	1422.47	94.08	67.29	143.8	826.64	101.723
A08478		-	0.4	-1.32042	0.0127977	0.037746	yes	down	6.68	4.88	2.37	2.92	1.84	0.97	4.64333	1.91
A08482		-	0.29	-1.78595	1.16179e-06	1.76399e-05	yes	down	2.59	2.24	1.92	0.81	0.8	0.5	2.25	0.703333
A08498		-	0.198	-2.33913	0.00279515	0.0113744	yes	down	332.74	1466.03	2258.06	382.66	361.81	276.25	1352.28	340.24
A08505		-	0.12	-3.05709	2.69963e-07	5.1389e-06	yes	down	62.66	71.98	11.67	6.11	6.54	4.89	48.77	5.84667
A08512		-	0.16	-2.64479	1.30309e-12	6.93381e-11	yes	down	309.9	133.01	171.15	37.78	36.66	30.35	204.687	34.93
A08528		-	0.15	-2.7388	1.01472e-05	0.000113287	yes	down	29.46	79.22	87.33	9.9	11.72	13.89	65.3367	11.8367
A08530		-	0.239	-2.06486	2.48177e-05	0.000238706	yes	down	97.17	175.7	192.86	42.51	44.17	44.47	155.243	43.7167
A08534		-	0.322	-1.63647	0.00155728	0.00713838	yes	down	12.87	21.18	27.09	8.88	6.85	7.26	20.38	7.66333
A08539		-	0.223	-2.16474	0.00124002	0.00597299	yes	down	18.29	66.91	68.52	16.77	12.18	12.39	51.24	13.78
A08551		-	0.148	-2.7518	2.4945e-06	3.43381e-05	yes	down	13.76	28.1	35.01	3.9	3.52	5.99	25.6233	4.47
A08552		-	0.027	-5.19781	1.82223e-15	1.69189e-13	yes	down	429.47	148.19	362.61	12.86	12.06	4.3	313.423	9.74
A08567		-	0.198	-2.33452	0.000219081	0.00142898	yes	down	2.02	5.16	6.3	1.17	0.88	1.12	4.49333	1.05667
A08570		-	0.091	-3.46568	1.13066e-06	1.72038e-05	yes	down	70.66	224.76	348.75	23.68	20.59	27.48	214.723	23.9167
A08573		-	0.132	-2.91862	0.000121122	0.000890934	yes	down	14.75	52.95	86.52	8.19	6.97	10.14	51.4067	8.43333
A08576		-	0.469	-1.09372	1.41302e-05	0.000147782	yes	down	26.4	21.15	19.53	13	10.11	10.97	22.36	11.36
A08586		-	0.015	-6.10038	1.13042e-05	0.000122888	yes	down	153.73	8.76	0.38	0.71	0.37	1.05	54.29	0.71
A08596		-	0.249	-2.00548	2.35017e-06	3.28194e-05	yes	down	80.26	40.12	22.22	10.25	14.23	11.15	47.5333	11.8767
A08605		-	0.32	-1.64215	0.000823064	0.00427702	yes	down	11.87	17.02	22.46	5.94	6.27	6.93	17.1167	6.38
A08611		-	0.429	-1.22181	0.00441517	0.0162844	yes	down	5.72	4.54	2.42	2.04	1.22	2.42	4.22667	1.89333
A08615		-	0.174	-2.52126	0.013539	0.0396368	yes	down	2.31	9.12	12.94	0.99	2.32	2.02	8.12333	1.77667
A08617		-	0.323	-1.6311	3.04654e-05	0.000284312	yes	down	137.16	220.96	188.32	69.17	62.41	68.51	182.147	66.6967
A08619		-	0.396	-1.33756	0.00702834	0.0234424	yes	down	18.53	28.27	36.8	12.57	14	11.91	27.8667	12.8267
A08625		-	0.1	-3.31666	5.31008e-14	3.80444e-12	yes	down	8.63	4.5	4.71	0.68	0.52	0.7	5.94667	0.633333
A08626		-	0.171	-2.54555	0.0090217	0.0287123	yes	down	90.92	12.08	3.98	4.39	3.07	9.52	35.66	5.66
A08627		-	0.227	-2.13673	9.44527e-06	0.000106628	yes	down	34.96	57.96	62.66	12.77	12.77	15.97	51.86	13.8367
A08630		-	0.329	-1.60271	0.000194264	0.00129495	yes	down	37.01	15.23	12.61	8.61	7.68	5.44	21.6167	7.24333
A08638		-	0.07	-3.83836	6.89521e-09	1.99173e-07	yes	down	25.33	44.97	76.15	3.14	2.99	6.17	48.8167	4.1
A08640		-	0.371	-1.43219	0.00313296	0.0124647	yes	down	60.02	20.38	15.88	10.14	11.92	13.68	32.0933	11.9133
A08642		-	0.342	-1.54866	0.000278767	0.00176591	yes	down	3.74	5.96	2.55	1.65	1.49	1.34	4.08333	1.49333
A08645		-	0.181	-2.4635	5.01921e-06	6.16326e-05	yes	down	275.97	518.94	671.24	104.03	104.44	112.7	488.717	107.057
A08646		-	0.46	-1.11996	2.13302e-07	4.23763e-06	yes	down	454.82	351.17	258.31	197.46	153.07	180.43	354.767	176.987
A08654		-	0.123	-3.02484	0.000319881	0.00197329	yes	down	8.73	46.27	79.94	6.3	7.41	7.05	44.98	6.92
A08656		-	0.32	-1.6457	6.31678e-05	0.000522513	yes	down	38.92	57.79	19.09	14.5	12.11	12.08	38.6	12.8967
A08666		-	0.358	-1.48353	3.64644e-10	1.30626e-08	yes	down	102.32	89.86	77.16	31.56	33.45	39.55	89.78	34.8533
A08679		-	0.012	-6.32786	3.11242e-15	2.80395e-13	yes	down	29.93	22.92	4.05	0.1	0.37	0.23	18.9667	0.233333
A08690		-	0.222	-2.17197	0.00128113	0.00613205	yes	down	16.57	33.44	43.28	7.93	9.19	8.21	31.0967	8.44333
A08691		-	0.246	-2.0246	1.78803e-05	0.00017997	yes	down	489.82	714.03	910.08	193.69	208.82	211.16	704.643	204.557
A08692		-	0.075	-3.74595	7.96417e-06	9.21959e-05	yes	down	11.27	71.22	104.99	6.33	5.64	5.37	62.4933	5.78
A08693		-	0.236	-2.0858	0.00562797	0.0197641	yes	down	4.42	14.77	24.41	3.51	4.68	4.44	14.5333	4.21
A08699		-	0.166	-2.58706	6.24557e-05	0.000518434	yes	down	1.76	2.76	0.99	0.5	0.22	0.26	1.83667	0.326667
A08719		-	0.366	-1.45151	0.00497381	0.0179306	yes	down	157.04	333.79	315.28	108.51	119.9	122.16	268.703	116.857
A08729		-	0.496	-1.01147	0.0058209	0.0203199	yes	down	3.82	3.86	2.36	1.88	2.14	1.24	3.34667	1.75333
A08741		-	0.391	-1.35525	5.55026e-06	6.75159e-05	yes	down	597.48	652.26	620.18	281.69	267.94	288.28	623.307	279.303
A08742		-	0.299	-1.74319	2.55878e-06	3.51167e-05	yes	down	53.45	68.98	61.38	23.98	16.44	22.08	61.27	20.8333
A08745		-	0.243	-2.03955	0.00784349	0.0256258	yes	down	0.88	2.05	1.2	0.33	0.32	0.48	1.37667	0.376667
A08748		-	0.246	-2.02247	0.000128806	0.000930162	yes	down	55.29	103.12	110.69	24.13	19.05	34.2	89.7	25.7933
A08749		-	0.268	-1.90223	0.000147145	0.00103197	yes	down	3.4	5.51	5.86	1.44	1.12	1.97	4.92333	1.51
A08757		-	0.132	-2.9247	3.39397e-05	0.000312252	yes	down	31.97	102.02	142.19	12.13	12.52	19.68	92.06	14.7767
A08760		-	0.084	-3.57341	3.4601e-12	1.72986e-10	yes	down	26.23	7.39	7.74	1.05	1.12	1.31	13.7867	1.16
A08770		-	0.187	-2.4207	0.00155243	0.00713054	yes	down	1.53	1.32	0.34	0.23	0.26	0.11	1.06333	0.2
A08782		-	0.213	-2.2288	0.000438906	0.00258653	yes	down	28.56	68.64	96.65	15.63	13.94	20.17	64.6167	16.58
A08789		-	0.36	-1.4732	0.00217187	0.00929531	yes	down	70.17	25.24	16.26	13.27	13.38	13.11	37.2233	13.2533
A08790		-	0.398	-1.32777	0.0152907	0.043478	yes	down	10.57	18.93	15.37	4.42	4.9	10.79	14.9567	6.70333
A08794		-	0.162	-2.62445	7.58694e-10	2.57588e-08	yes	down	149.04	69.95	38.43	14.08	12.57	15.03	85.8067	13.8933
A08798		-	0.355	-1.49515	0.00804737	0.0261604	yes	down	60.01	147.94	156.26	56.51	47.12	51.61	121.403	51.7467
A08805		-	0.021	-5.55181	2.56378e-05	0.000245208	yes	down	7.93	1.3	0.34	0	0.16	0.03	3.19	0.0633333
A08814		-	0.224	-2.15682	0.00157958	0.00722242	yes	down	3.24	10.7	13.38	2.36	2.23	2.75	9.10667	2.44667
A08818		-	0.333	-1.58512	0.0128779	0.0379456	yes	down	8.58	25.55	30.41	8.26	8.29	9.08	21.5133	8.54333
A08827		-	0.499	-1.00196	0.00852749	0.0274466	yes	down	4.07	2.1	1.38	1.22	1.4	1.2	2.51667	1.27333
A08843		-	0.09	-3.47395	0.000696992	0.00375051	yes	down	0.6	3.51	3.78	0.07	0.2	0.59	2.63	0.286667
A08868		-	0.304	-1.71584	0.001837	0.00814166	yes	down	12.66	26.8	15.11	3.74	4.93	9.63	18.19	6.1
A08870		-	0.048	-4.37359	5.11339e-24	1.36843e-21	yes	down	58.98	60.94	82.92	3.04	3.89	4.21	67.6133	3.71333
A08883		-	0.217	-2.20614	0.0156377	0.044285	yes	down	736.17	93.57	136.72	105.9	84.74	13.75	322.153	68.13
A08887		-	0.086	-3.53712	9.67928e-06	0.000108731	yes	down	79.3	18.23	6.75	2.07	2.25	4.25	34.76	2.85667
A08889		-	0.439	-1.18707	0.00240345	0.0100965	yes	down	6.14	8.69	7.15	3.51	2.95	4.3	7.32667	3.58667
A08892		-	0.4	-1.32372	0.00193551	0.0084955	yes	down	46.99	58.91	41.56	12.69	22.65	28.81	49.1533	21.3833
A08906		-	0.001	-9.58126	0.0015549	0.00713467	yes	down	0.68	9.21	0.02	0	0	0	3.30333	0
A08909		-	0.052	-4.27198	2.00912e-05	0.000199139	yes	down	92.34	12.79	2.27	1.58	1.38	2.09	35.8	1.68333
A08910		-	0.019	-5.75082	4.23691e-06	5.35439e-05	yes	down	130.68	4.03	6.19	0.56	0.8	1.11	46.9667	0.823333
A08911		-	0.143	-2.80707	0.0093196	0.0295364	yes	down	42.67	4.03	1.95	2.93	2.81	0.68	16.2167	2.14
A08919		-	0.367	-1.4473	0.00218422	0.009335	yes	down	26.49	53.87	45.1	18.44	17.11	17.75	41.82	17.7667
A08923		-	0.316	-1.66167	0.00329891	0.0129271	yes	down	27.69	53.43	73.9	18.71	19.92	19.34	51.6733	19.3233
A08928		-	0.387	-1.36842	0.0140755	0.0407877	yes	down	14.17	24.93	33.42	13.46	10.12	9.73	24.1733	11.1033
A08950		-	0.443	-1.17416	0.00331161	0.0129537	yes	down	106.27	141.37	149.48	74.86	61.39	69.25	132.373	68.5
A08963		-	0.373	-1.42424	8.38238e-07	1.31729e-05	yes	down	135.82	85.3	65.99	43.8	37.77	31.12	95.7033	37.5633
A08965		-	0.36	-1.47528	0.0158248	0.0447311	yes	down	625.67	1168.27	1804.17	588.07	600.84	385.66	1199.37	524.857
A08968		-	0.221	-2.18042	3.98159e-07	7.10362e-06	yes	down	61.65	52.69	83.21	18.29	14.75	16.91	65.85	16.65
A08980		-	0.124	-3.00587	1.38943e-05	0.000146099	yes	down	31.39	78.85	124.93	11.72	14.29	10.23	78.39	12.08
A08981		-	0.078	-3.68629	1.78166e-05	0.000179528	yes	down	15.65	91.29	154.51	9.54	7.34	8.96	87.15	8.61333
A08982		-	0.496	-1.01075	0.0181855	0.0498854	yes	down	7.35	7.09	5.88	4.82	2.17	4.1	6.77333	3.69667
A08987		-	0.139	-2.84376	0.000216182	0.00141209	yes	down	0.77	1.02	1.7	0.13	0.29	0.16	1.16333	0.193333
A08988		-	0.036	-4.80691	3.50877e-05	0.00032119	yes	down	4.03	1.74	4.51	0	0.14	0.28	3.42667	0.14
A08995		-	0.281	-1.83127	0.0134015	0.0392848	yes	down	5.83	24.86	31.49	6.02	7.78	7.42	20.7267	7.07333
A09003		-	0.362	-1.46418	0.00809141	0.0262848	yes	down	27.52	73.4	55.51	23.41	16.97	26.69	52.1433	22.3567
A09004		-	0.388	-1.36484	0.0058228	0.0203199	yes	down	16.9	30.18	34.06	12.18	11.66	12.74	27.0467	12.1933
A09005		-	0.335	-1.57572	0.0159033	0.0448845	yes	down	13.93	36.76	50.61	13.46	14.11	13.91	33.7667	13.8267
A09008		-	0.437	-1.19431	0.000375961	0.00224909	yes	down	31.98	21.8	14.13	7.63	10.39	12.71	22.6367	10.2433
A09009		-	0.114	-3.13138	7.75072e-07	1.23293e-05	yes	down	24.42	12.08	6.15	0.82	2.36	1.76	14.2167	1.64667
A09010		-	0.187	-2.42055	9.93489e-06	0.000111362	yes	down	6.43	16.71	13.27	1.99	2.76	3.01	12.1367	2.58667
A09021		-	0.04	-4.64003	2.33874e-09	7.338e-08	yes	down	73.32	319.41	491.69	13.56	13.46	17.31	294.807	14.7767
A09022		-	0.263	-1.92571	0.00700692	0.0233967	yes	down	6.88	22.14	31.67	7.44	6.84	5.17	20.23	6.48333
A09029		-	0.152	-2.71536	0.00638041	0.021806	yes	down	0.06	0.22	0.06	0.03	0.01	0.02	0.113333	0.02
A09048		-	0.037	-4.74384	5.12625e-12	2.48105e-10	yes	down	16.17	3.47	3.44	0.25	0.37	0.22	7.69333	0.28
A09049		-	0.269	-1.89672	0.0017613	0.00789507	yes	down	28.89	78.65	82.59	20.97	14.64	24.72	63.3767	20.11
A09055		-	0.354	-1.49707	4.1277e-06	5.25285e-05	yes	down	60.33	32.52	36.7	13.92	16.11	19.02	43.1833	16.35
A09062		-	0.116	-3.10783	4.70418e-09	1.38972e-07	yes	down	3.62	3.87	3.78	0.34	0.67	0.44	3.75667	0.483333
A09066		-	0.258	-1.95282	3.78343e-08	9.23174e-07	yes	down	24.7	18.06	16.56	7.63	4.21	4.72	19.7733	5.52
A09076		-	0.076	-3.72417	0.000105725	0.00079752	yes	down	5.65	0.42	0.78	0.16	0.08	0.25	2.28333	0.163333
A09083		-	0.244	-2.03217	0.000166492	0.00113903	yes	down	130.65	49.76	32.61	12.28	13.47	25.97	71.0067	17.24
A09085		-	0.127	-2.97323	0.000372188	0.00223239	yes	down	71.08	375.01	617.5	54.34	64.26	55.89	354.53	58.1633
A09086		-	0.004	-7.92957	1.96949e-24	5.78077e-22	yes	down	492.46	1525.66	2233.78	5.1	4.04	12.17	1417.3	7.10333
A09087		-	0.25	-2.00263	5.86185e-05	0.000490964	yes	down	56.16	77.83	87.63	18.78	14.61	30.49	73.8733	21.2933
A09104		-	0.191	-2.38828	0.000323927	0.00198881	yes	down	6.13	16.17	20.85	3.15	2.42	4.31	14.3833	3.29333
A09106		-	0.341	-1.55058	0.000122417	0.000898283	yes	down	11959.1	7666.65	9500.01	4680.08	3931.77	2652.97	9708.6	3754.94
A09109		-	0.172	-2.53777	0.000864171	0.00444997	yes	down	47.47	192.42	296.38	39.15	33.46	44.1	178.757	38.9033
A09111		-	0.389	-1.36337	0.000236008	0.00152085	yes	down	3.49	3.87	3.99	1.78	1.55	1.59	3.78333	1.64
A09114		-	0.161	-2.63446	0.000990855	0.00497011	yes	down	11.78	90.36	77.21	11.64	8.18	14.62	59.7833	11.48
A09115		-	0.132	-2.9216	5.93701e-05	0.000495605	yes	down	66.96	206.4	344.98	29.39	32.79	40.17	206.113	34.1167
A09116		-	0.184	-2.44348	7.22664e-05	0.00058242	yes	down	34.43	19.11	5.6	3.84	4.77	2.02	19.7133	3.54333
A09117		-	0.364	-1.45855	0.000136693	0.000973215	yes	down	10.49	15.62	12.58	6.1	4.69	4.93	12.8967	5.24
A09118		-	0.04	-4.65362	1.1955e-09	3.91291e-08	yes	down	256.02	653.28	1243.29	23.06	27.96	54.81	717.53	35.2767
A09128		-	0.258	-1.9544	0.0102034	0.0315356	yes	down	245.19	31.23	34.27	25.06	22.93	31.46	103.563	26.4833
A09133		-	0.193	-2.37599	0.00142778	0.00668765	yes	down	9.08	22.54	43.15	5.56	7.72	4.5	24.9233	5.92667
A09140		-	0.031	-5.01777	2.87041e-10	1.04472e-08	yes	down	113.4	513.35	794.76	17.33	16.23	22.81	473.837	18.79
A09143		-	0.177	-2.49907	2.3735e-05	0.000229506	yes	down	2.99	5.8	6.03	0.95	0.65	1.43	4.94	1.01
A09144		-	0.111	-3.17616	4.64199e-06	5.7939e-05	yes	down	5.32	11.96	18.24	2.19	1.41	1.15	11.84	1.58333
A09155		-	0.187	-2.42138	0.00148327	0.00687531	yes	down	14.32	55.14	86.1	12.85	10.73	12.73	51.8533	12.1033
A09157		-	0.026	-5.28902	0.000149584	0.00104376	yes	down	0.22	1.77	3.47	0.05	0.13	0	1.82	0.06
A09182		-	0.313	-1.67738	1.22728e-09	4.00251e-08	yes	down	20	21.24	17.73	6.28	6.71	7.21	19.6567	6.73333
A09183		-	0.391	-1.356	0.00925602	0.0293813	yes	down	6.02	6.19	6.75	3.38	1.32	3.63	6.32	2.77667
A09188		-	0.415	-1.26812	0.00487382	0.0176189	yes	down	6.16	8.3	9.42	4.29	3.75	3.31	7.96	3.78333
A09193		-	0.086	-3.53333	7.94143e-05	0.000628886	yes	down	5.12	33.11	56.71	2.53	4.08	3.69	31.6467	3.43333
A09198		-	0.463	-1.11087	0.000349118	0.00211352	yes	down	113.57	59.2	68.78	40.98	42.22	35.92	80.5167	39.7067
A09200		-	0.22	-2.18511	0.000681043	0.00367982	yes	down	16.2	36.03	57.13	10.63	9.54	8.95	36.4533	9.70667
A09207		-	0.126	-2.98572	0.000123597	0.000902522	yes	down	76.3	391.87	519.04	55.73	43.84	58.59	329.07	52.72
A09210		-	0.008	-7.02312	5.99716e-31	4.54735e-28	yes	down	423.78	180.92	211.18	1.32	1.17	4.08	271.96	2.19
A09219		-	0.228	-2.13392	2.30982e-06	3.24337e-05	yes	down	8.81	11.19	12.93	2.78	2.81	3	10.9767	2.86333
A09225		-	0.014	-6.16796	0.00545226	0.0192511	yes	down	0	1.63	0.15	0	0	0.02	0.593333	0.00666667
A09226		-	0.013	-6.30211	1.68953e-05	0.000171574	yes	down	1.58	2.63	3.91	0	0.11	0	2.70667	0.0366667
A09230		-	0.479	-1.06337	0.000789029	0.00412608	yes	down	46.83	58.03	48.36	25.5	25.1	30.7	51.0733	27.1
A09242		-	0.326	-1.61604	3.89375e-08	9.4478e-07	yes	down	185.38	173.01	172.99	60.06	61.73	74.48	177.127	65.4233
A09249		-	0.477	-1.06841	0.000155772	0.00108114	yes	down	30.37	31.89	29.39	16.44	15.03	16.73	30.55	16.0667
A09271		-	0.091	-3.45805	0.000231989	0.00149813	yes	down	199.58	23.94	7.7	5.31	7.19	6.6	77.0733	6.36667
A09275		-	0.218	-2.1995	0.000734826	0.00389865	yes	down	12.27	31.18	43.79	6.98	7.96	8.06	29.08	7.66667
A09276		-	0.306	-1.70715	0.000594524	0.00331672	yes	down	42.78	67.47	86.39	22.15	22.69	25.52	65.5467	23.4533
A09279		-	0.218	-2.19587	0.000181034	0.00122017	yes	down	3.8	6.08	8.93	1.86	1.48	1.51	6.27	1.61667
A09281		-	0.337	-1.56927	0.00314391	0.012481	yes	down	7.82	15.35	17.35	5.69	5.47	4.77	13.5067	5.31
A09283		-	0.356	-1.48966	0.00158417	0.00723463	yes	down	95.91	137.66	174.56	61.1	57.33	52.03	136.043	56.82
A09288		-	0.291	-1.78297	0.00756887	0.0248985	yes	down	6.07	18.13	24.39	5.56	5.75	5.68	16.1967	5.66333
A09290		-	0.251	-1.99268	0.000374841	0.00224535	yes	down	467.62	1063.06	1241.8	294.23	258.65	298.02	924.16	283.633
A09291		-	0.452	-1.14595	0.0170324	0.0473387	yes	down	10.29	16.27	16.69	8.91	7.76	5.82	14.4167	7.49667
A09293		-	0.011	-6.52599	0.000669961	0.00363072	yes	down	0	1.57	4.37	0	0.04	0.04	1.98	0.0266667
A09294		-	0.229	-2.12434	0.0140115	0.040641	yes	down	238.5	1505.08	2046.93	263.25	235.84	598.58	1263.5	365.89
A09299		-	0.214	-2.22603	1.05244e-05	0.000116157	yes	down	13.23	22.91	24.03	4.33	4.09	6.42	20.0567	4.94667
A09300		-	0.418	-1.26005	0.00533339	0.0188974	yes	down	13.95	17.76	17.75	6.63	5.74	10.98	16.4867	7.78333
A09301		-	0.004	-8.05563	1.3107e-06	1.93919e-05	yes	down	23.92	3.35	0.81	0.09	0	0	9.36	0.03
A09302		-	0.049	-4.34295	3.70565e-07	6.67678e-06	yes	down	5.52	15.15	1.13	0.31	0.4	0.39	7.26667	0.366667
A09306		-	0.266	-1.9099	3.32814e-06	4.3888e-05	yes	down	111.17	109.83	145.2	32.97	44.21	33.28	122.067	36.82
A09310		-	0.31	-1.69187	0.000171487	0.00116358	yes	down	12.99	18.07	18.62	5.37	4.54	7.59	16.56	5.83333
A09314		-	0.161	-2.63801	0.00056484	0.0031784	yes	down	476.33	2152.25	2993.96	281.95	401.33	437.78	1874.18	373.687
A09321		-	0.179	-2.47818	0.000278889	0.00176591	yes	down	37.04	7.08	5.79	2.97	2.63	3.08	16.6367	2.89333
A09322		-	0.221	-2.18043	0.00680681	0.0229305	yes	down	6.24	32.48	49.16	8.11	7.68	8.19	29.2933	7.99333
A09341		-	0.367	-1.44576	0.00304184	0.0121867	yes	down	45.85	83.35	81.77	36.18	29.93	23.83	70.3233	29.98
A09347		-	0.155	-2.68594	0.000654155	0.00356733	yes	down	14.31	46.01	49.73	3.54	3.89	13.03	36.6833	6.82
A09349		-	0.091	-3.46301	8.14409e-20	1.14005e-17	yes	down	96.3	106.63	113.9	10.72	8.93	13.05	105.61	10.9
A09350		-	0.418	-1.25851	0.010524	0.0322946	yes	down	28.73	47.79	55.71	23.04	22.47	19.01	44.0767	21.5067
A09354		-	0.133	-2.915	0.00359701	0.013839	yes	down	0.17	2.08	1.35	0.21	0.1	0.26	1.2	0.19
A09363		-	0.185	-2.43503	2.07895e-13	1.30414e-11	yes	down	20.38	22.06	19.55	4.11	5.06	3.43	20.6633	4.2
A09364		-	0.22	-2.18598	0.000747125	0.00394321	yes	down	4.03	10.94	13.78	2.47	2.12	2.95	9.58333	2.51333
A09365		-	0.276	-1.8567	7.53536e-07	1.20925e-05	yes	down	17.31	21.29	21.4	6.85	5.86	5.97	20	6.22667
A09371		-	0.291	-1.78068	0.00215667	0.00925201	yes	down	16.74	42.27	40.03	11.18	8.14	14.49	33.0133	11.27
A09387		-	0.229	-2.1265	3.48172e-07	6.36148e-06	yes	down	94.28	82.97	114.63	19.87	24.16	31.47	97.2933	25.1667
A09388		-	0.343	-1.54551	0.00191645	0.00843221	yes	down	256.37	350.18	493.37	163.18	157.16	122.88	366.64	147.74
A09400		-	0.29	-1.78491	2.41796e-06	3.36408e-05	yes	down	18.48	18.57	15.42	4.52	4.28	7.86	17.49	5.55333
A09401		-	0.15	-2.73285	0.000980795	0.00492509	yes	down	1.59	8.51	11.5	0.93	1.25	1.78	7.2	1.32
A09404		-	0.184	-2.44026	5.6203e-32	5.25514e-29	yes	down	170.84	150.6	93.83	27.34	25.28	28.37	138.423	26.9967
A09405		-	0.009	-6.76136	4.53008e-16	4.48034e-14	yes	down	22.62	5.47	4.34	0.07	0.06	0.16	10.81	0.0966667
A09407		-	0.183	-2.45356	0.00794708	0.0259055	yes	down	0.75	1.64	5.04	0.35	0.65	0.68	2.47667	0.56
A09418		-	0.486	-1.04224	0.0018737	0.00827211	yes	down	12.23	13.43	12.76	6.95	5.8	7.96	12.8067	6.90333
A09426		-	0.201	-2.31623	0.00099617	0.00499402	yes	down	0.54	0.87	0.6	0.1	0.19	0.16	0.67	0.15
A09429		-	0.409	-1.29109	0.00276423	0.0112687	yes	down	102.24	130.81	161.68	57.12	60.79	67.4	131.577	61.77
A09432		-	0.226	-2.14498	0.00215291	0.00924027	yes	down	24.07	5.18	3.26	2.47	2.25	2.36	10.8367	2.36
A09435		-	0.361	-1.4691	0.000536538	0.00304362	yes	down	283.86	121.51	86.52	50.26	56.22	73.72	163.963	60.0667
A09440		-	0.026	-5.26279	1.84121e-10	6.95153e-09	yes	down	2.48	6.49	8.57	0.26	0.07	0.21	5.84667	0.18
A09447		-	0.31	-1.69009	0.0145759	0.0418644	yes	down	4.5	13.81	16.69	3.72	3.67	5.7	11.6667	4.36333
A09448		-	0.34	-1.5574	0.0023481	0.00990514	yes	down	13.67	19.24	27.82	7.27	8.37	8.5	20.2433	8.04667
A09450		-	0.237	-2.07834	0.00473986	0.0172443	yes	down	2.36	5.82	9.84	1.89	2.23	1.07	6.00667	1.73
A09451		-	0.013	-6.26486	0.000928335	0.00470581	yes	down	4.01	0.41	0	0	0.03	0.02	1.47333	0.0166667
A09462		-	0.209	-2.26157	8.38815e-06	9.63684e-05	yes	down	13.36	27.11	24.37	4.81	4.22	6.5	21.6133	5.17667
A09465		-	0.016	-5.97109	2.20536e-07	4.31539e-06	yes	down	25.62	223.26	3.09	1.61	0.91	1.63	83.99	1.38333
A09477		-	0.465	-1.10472	0.00111062	0.00546835	yes	down	3.91	3.95	3.56	1.87	1.65	2.31	3.80667	1.94333
A09484		-	0.424	-1.23861	0.0120803	0.0359954	yes	down	24.21	47.63	47.62	20.9	19.55	18.28	39.82	19.5767
A09494		-	0.295	-1.7608	0.00129853	0.00620228	yes	down	17.23	41.68	37.44	12.8	8.12	12.05	32.1167	10.99
A09496		-	0.218	-2.19668	0.0165613	0.0464522	yes	down	5.66	41.03	74.2	8.27	11.1	14.14	40.2967	11.17
A09498		-	0.34	-1.55622	5.4363e-05	0.000460139	yes	down	225.67	247.87	272.54	97.42	77	123.94	248.693	99.4533
A09512		-	0.022	-5.50685	0.00251692	0.010486	yes	down	0.43	1.09	1.53	0	0	0	1.01667	0
A09513		-	0.016	-5.93351	0.00139096	0.00655052	yes	down	4.06	0.38	0.79	0	0	0	1.74333	0
A09525		-	0.346	-1.53072	0.00629646	0.0215868	yes	down	52.51	124.19	124.49	31.29	38.79	50.94	100.397	40.34
A09531		-	0.06	-4.05451	1.17209e-19	1.61589e-17	yes	down	7.49	5.83	4.55	0.33	0.22	0.59	5.95667	0.38
A09532		-	0.147	-2.76208	4.68086e-05	0.000409527	yes	down	14.44	40.02	61.26	7.03	6.8	6.88	38.5733	6.90333
A09533		-	0.209	-2.25798	4.84788e-06	6.00147e-05	yes	down	7.83	11.63	12.96	3.05	2.85	1.87	10.8067	2.59
A09535		-	0.201	-2.31707	0.000324399	0.00199036	yes	down	3.79	14.25	6.49	1.8	1.26	2.44	8.17667	1.83333
A09546		-	0.256	-1.96445	0.0113601	0.0343064	yes	down	26.83	4.87	2.51	2.05	2.45	3.71	11.4033	2.73667
A09547		-	0.365	-1.45308	0.0015612	0.00714557	yes	down	5.36	7.89	9	3.29	2.97	3.06	7.41667	3.10667
A09549		-	0.41	-1.2847	0.00115911	0.00565202	yes	down	24.07	36.35	32.85	13.7	13.53	16	31.09	14.41
A09554		-	0.149	-2.74861	0.000592468	0.00330931	yes	down	4.01	3.7	7.65	1.01	0.58	1.18	5.12	0.923333
A09558		-	0.377	-1.40636	0.0126648	0.0374441	yes	down	9.28	14.91	21.03	7.43	6.88	6.02	15.0733	6.77667
A09562		-	0.047	-4.40929	1.97584e-13	1.25721e-11	yes	down	30.56	18.01	4.77	0.73	1.06	0.67	17.78	0.82
A09564		-	0.274	-1.8654	0.00788953	0.02573	yes	down	4.08	11.11	12.34	4.14	2.3	2.68	9.17667	3.04
A09567		-	0.147	-2.76371	0.000286783	0.00180335	yes	down	5.74	24.26	31.96	4.63	3.42	3.11	20.6533	3.72
A09574		-	0.347	-1.52843	0.00436891	0.0161334	yes	down	154.18	331.36	357.39	101.38	113.44	136.58	280.977	117.133
A09577		-	0.186	-2.42559	0.00303954	0.0121836	yes	down	13.28	73.88	95.7	12.15	11.02	19.75	60.9533	14.3067
A09584		-	0.426	-1.23023	0.00297369	0.0119777	yes	down	5.91	10.28	5.81	2.6	3.76	3.87	7.33333	3.41
A09586		-	0.344	-1.53964	0.00358031	0.0137981	yes	down	19.85	38.41	45.43	13.77	13.44	14.61	34.5633	13.94
A09588		-	0.382	-1.38873	0.00549627	0.0193614	yes	down	49.95	81.94	95.86	36.27	29.67	38.71	75.9167	34.8833
A09601		-	0.084	-3.5798	9.30981e-06	0.00010523	yes	down	1.04	6.05	4.98	0.27	0.37	0.54	4.02333	0.393333
A09605		-	0.295	-1.76119	0.000444914	0.00261348	yes	down	4.3	7.63	7.85	2.58	2.03	2.11	6.59333	2.24
A09613		-	0.4	-1.32099	0.0096803	0.0303892	yes	down	14.43	8.51	3.13	4.35	3.59	2.42	8.69	3.45333
A09615		-	0.165	-2.59839	3.19546e-13	1.88802e-11	yes	down	81.2	85.14	95.34	17.42	15.41	16.28	87.2267	16.37
A09621		-	0.084	-3.57102	7.21468e-30	4.68903e-27	yes	down	931.07	739.06	855.89	86.7	72.48	85.67	842.007	81.6167
A09634		-	0.285	-1.81272	0.0147828	0.0422893	yes	down	5.56	21.67	30.4	5.83	5.74	8.41	19.21	6.66
A09635		-	0.116	-3.10618	9.6924e-07	1.49224e-05	yes	down	11.61	30.76	39.32	3.83	4.23	3.24	27.23	3.76667
A09642		-	0.351	-1.50857	5.17722e-05	0.000443157	yes	down	48.34	63.74	23.83	16.69	18.1	15.33	45.3033	16.7067
A09645		-	0.089	-3.48511	4.92046e-07	8.54414e-06	yes	down	10.19	19.45	21.05	2.15	0.62	2.59	16.8967	1.78667
A09649		-	0.34	-1.55513	0.00318305	0.012585	yes	down	10.12	14.91	20.72	6.96	6.31	4.98	15.25	6.08333
A09653		-	0.17	-2.55904	0.000947089	0.00478488	yes	down	47.34	195.42	318.78	38.33	34.07	45.53	187.18	39.31
A09656		-	0.399	-1.32538	0.0100017	0.0311449	yes	down	34.58	67.88	73.58	31.32	23.93	27.01	58.68	27.42
A09658		-	0.119	-3.07487	0.000375134	0.00224562	yes	down	6.45	32.05	47.08	3.03	2.89	6.84	28.5267	4.25333
A09669		-	0.088	-3.51303	0.000635602	0.0035051	yes	down	0.6	0.77	0.56	0.04	0	0.15	0.643333	0.0633333
A09673		-	0.11	-3.18269	8.69292e-06	9.91188e-05	yes	down	19.06	65.57	92.16	7.35	9.36	6.99	58.93	7.9
A09678		-	0.078	-3.67401	0.000268746	0.00170882	yes	down	54.77	2.73	3.99	1.1	2.03	1.29	20.4967	1.47333
A09686		-	0.163	-2.62087	7.43397e-05	0.000595962	yes	down	127.17	28.5	17.37	8.7	10.25	8.03	57.68	8.99333
A09710		-	0.257	-1.9574	5.46321e-08	1.27799e-06	yes	down	8.58	8.55	7.44	2.79	2.45	1.68	8.19	2.30667
A09715		-	0.182	-2.45484	2.17888e-09	6.86007e-08	yes	down	16.31	21.37	22.19	4.02	3.94	4.45	19.9567	4.13667
A09718		-	0.23	-2.11757	0.00277173	0.0112879	yes	down	4.45	13.57	20.26	3.05	3.29	4.37	12.76	3.57
A09723		-	0.136	-2.88162	0.0160311	0.0451599	yes	down	12.3	0.66	0.19	0.67	0.42	0.5	4.38333	0.53
A09727		-	0.129	-2.95197	3.0638e-06	4.08761e-05	yes	down	432.64	1128.7	1488.88	141.88	151.37	201.62	1016.74	164.957
A09752		-	0.271	-1.88106	0.000470718	0.00273329	yes	down	173.41	341	415.8	102.64	105.18	92.09	310.07	99.97
A09759		-	0.143	-2.80997	4.50261e-09	1.33632e-07	yes	down	77.13	24.65	25.89	4.9	7.27	6.31	42.5567	6.16
A09769		-	0.316	-1.66377	0.00112049	0.005508	yes	down	10.65	5.01	2.73	1.72	2.03	2.1	6.13	1.95
A09775		-	0.048	-4.38426	4.65771e-08	1.10366e-06	yes	down	56.64	7.65	5.65	1.05	1.12	0.97	23.3133	1.04667
A09778		-	0.294	-1.7672	0.000111467	0.000829979	yes	down	14.08	18.21	23.28	5.73	6.95	6.1	18.5233	6.26
A09790		-	0.144	-2.79277	1.2882e-07	2.68224e-06	yes	down	10053.9	3894.71	2367.27	642.93	609.29	1253.33	5438.63	835.183
A09791		-	0.39	-1.35916	0.00299424	0.0120445	yes	down	64.5	84.09	103.27	45.47	37.93	29.35	83.9533	37.5833
A09792		-	0.323	-1.62879	6.63986e-06	7.85645e-05	yes	down	14.22	10.88	11.15	3.72	5.27	3.87	12.0833	4.28667
A09793		-	0.316	-1.66182	0.00588028	0.0204685	yes	down	20.32	49.87	60.62	15.41	17.41	16.85	43.6033	16.5567
A09795		-	0.048	-4.37967	9.79697e-05	0.000751624	yes	down	2.41	0.9	1.29	0.16	0	0.08	1.53333	0.08
A09799		-	0.259	-1.94988	0.00274971	0.0112397	yes	down	72.41	154.58	260.77	57.97	53.38	42.54	162.587	51.2967
A09809		-	0.162	-2.62967	0.000156845	0.00108775	yes	down	1.67	4.09	4.55	0.56	0.49	0.92	3.43667	0.656667
A09834		-	0.129	-2.95611	2.15639e-05	0.000211434	yes	down	52.97	161.94	193.74	18.48	15.32	32.4	136.217	22.0667
A09835		-	0.001	-10.5953	7.22603e-10	2.46253e-08	yes	down	13.18	11.16	0.25	0	0	0	8.19667	0
A09836		-	0.09	-3.46643	1.69466e-11	7.41334e-10	yes	down	66.02	158.4	78.21	8.93	7.26	14.02	100.877	10.07
A09860		-	0.247	-2.01474	0.000501261	0.00288852	yes	down	2.35	1.29	0.99	0.3	0.29	0.61	1.54333	0.4
A09870		-	0.01	-6.71683	2.50477e-09	7.83009e-08	yes	down	268.36	27.12	3.39	1.02	0.89	0.65	99.6233	0.853333
A09871		-	0.208	-2.26509	2.77431e-09	8.49704e-08	yes	down	5.02	4.08	1.82	0.85	0.78	0.7	3.64	0.776667
A09872		-	0.431	-1.21474	0.00717884	0.0238134	yes	down	5.43	1.88	2.16	1.52	1.45	1.22	3.15667	1.39667
A09874		-	0.224	-2.16133	0.0102363	0.031605	yes	down	14.02	91.51	136.68	23.21	22.8	21.49	80.7367	22.5
A09881		-	0.336	-1.57529	0.000886217	0.00452762	yes	down	15.05	25.92	27.07	8.21	9.42	8.68	22.68	8.77
A09884		-	0.324	-1.62526	8.96719e-09	2.51829e-07	yes	down	99.35	90.06	81.77	29.31	36.92	31.59	90.3933	32.6067
A09895		-	0.115	-3.12034	0.000637148	0.0035072	yes	down	5.63	60.54	58.93	4.61	4.38	8.81	41.7	5.93333
A09898		-	0.266	-1.91239	1.9419e-05	0.000193319	yes	down	300.54	190.71	80.21	62.05	54.31	36.36	190.487	50.9067
A09899		-	0.053	-4.23481	5.0237e-05	0.000432456	yes	down	16.5	1.49	1.31	0.11	0.21	0.63	6.43333	0.316667
A09926		-	0.49	-1.03034	0.0160513	0.0451891	yes	down	12.9	9.28	6.05	3.66	3.47	7.33	9.41	4.82
A09932		-	0.139	-2.84474	0.00508949	0.0182253	yes	down	1.77	0.61	1.65	0.11	0.21	0.31	1.34333	0.21
A09944		-	0.204	-2.29465	0.00662778	0.022452	yes	down	34.26	6.81	2.41	3.21	3.57	1.48	14.4933	2.75333
A09951		-	0.36	-1.47307	0.000320814	0.00197567	yes	down	30	52.94	37.03	16.87	12.86	18.46	39.99	16.0633
A09959		-	0.045	-4.46408	1.08044e-30	7.56227e-28	yes	down	326.75	158.02	157.2	8.18	11.02	12.19	213.99	10.4633
A09965		-	0.09	-3.47007	1.2153e-17	1.455e-15	yes	down	7.75	6.95	5.38	0.57	0.55	0.83	6.69333	0.65
A09970		-	0.283	-1.81916	3.21711e-10	1.16624e-08	yes	down	79.21	62.16	53.67	15.86	19.34	24.61	65.0133	19.9367
A09975		-	0.341	-1.55377	0.00263297	0.0108654	yes	down	9.44	17.7	14.37	4.81	3.54	7.67	13.8367	5.34
A09976		-	0.187	-2.41818	0.000118974	0.000879401	yes	down	65.61	130.91	184.45	30.58	25.35	32.89	126.99	29.6067
A09985		-	0.379	-1.3981	2.77644e-05	0.000262062	yes	down	31.84	20.09	15.2	7.86	11.14	7.77	22.3767	8.92333
A09999		-	0.4	-1.32343	0.000153284	0.0010655	yes	down	12.03	11.41	12.18	4.71	4.65	6.44	11.8733	5.26667
A10002		-	0.329	-1.60342	2.96913e-05	0.000277943	yes	down	66.15	65.68	81.59	26.71	24.76	29.67	71.14	27.0467
A10011		-	0.176	-2.50272	0.00142808	0.00668765	yes	down	10.93	38.13	20.04	1.94	2.44	9.28	23.0333	4.55333
A10015		-	0.445	-1.16794	0.0100702	0.0312759	yes	down	7.26	8.96	8.74	4.57	5.1	2.83	8.32	4.16667
A10016		-	0.274	-1.86999	0.000622917	0.00344974	yes	down	5.26	10.9	11.1	2.66	3.51	2.46	9.08667	2.87667
A10017		-	0.348	-1.52382	0.0145447	0.0417879	yes	down	48.76	125.48	156.86	49.77	52.04	36.72	110.367	46.1767
A10019		-	0.364	-1.4576	0.00343991	0.0133588	yes	down	85.52	146.56	174.37	60.7	59.09	55.91	135.483	58.5667
A10020		-	0.255	-1.97422	0.0135796	0.0397301	yes	down	27.99	123	214.69	39.06	39.98	37.85	121.893	38.9633
A10032		-	0.159	-2.65707	0.000543839	0.00307545	yes	down	35.53	141.26	221.64	21.94	24.98	32.37	132.81	26.43
A10048		-	0.317	-1.65554	0.018045	0.0496007	yes	down	3.32	6.85	12.75	2.46	2.67	3.75	7.64	2.96
A10057		-	0.137	-2.8668	3.14343e-07	5.8491e-06	yes	down	1659.71	3400.15	4113.88	390.25	581.94	512.34	3057.91	494.843
A10061		-	0.244	-2.03261	7.71647e-08	1.74657e-06	yes	down	31.51	32.82	38.74	10.18	9.05	9.4	34.3567	9.54333
A10063		-	0.469	-1.09203	0.00795187	0.0259055	yes	down	2.74	3.8	3.27	1.72	1.55	1.87	3.27	1.71333
A10068		-	0.449	-1.15538	0.00228489	0.00967438	yes	down	6.08	7.98	6.82	3.15	4.03	3.25	6.96	3.47667
A10073		-	0.106	-3.23522	5.39206e-09	1.57251e-07	yes	down	3.57	5.6	6.07	0.6	0.63	0.63	5.08	0.62
A10075		-	0.092	-3.43783	9.18101e-30	5.33692e-27	yes	down	386.81	368.77	372.54	39.19	33.92	44.54	376.04	39.2167
A10086		-	0.045	-4.46684	4.71006e-06	5.86153e-05	yes	down	38.95	332.36	648.23	16.08	30.09	12.32	339.847	19.4967
A10088		-	0.066	-3.92935	0.00073866	0.00391215	yes	down	34.41	1.7	0.51	0.74	0.7	0.69	12.2067	0.71
A10092		-	0.192	-2.3797	0.0106107	0.0325074	yes	down	1.34	0.82	0.37	0.1	0.05	0.34	0.843333	0.163333
A10095		-	0.111	-3.16516	2.13492e-05	0.000209554	yes	down	190.67	690.27	1047.47	72	92.32	111.03	642.803	91.7833
A10101		-	0.477	-1.06757	0.000163349	0.00112259	yes	down	7.65	4.71	4.17	2.96	2.6	2.77	5.51	2.77667
A10103		-	0.286	-1.80416	0.000208139	0.00137037	yes	down	9.06	16.32	14.67	3.85	5.41	3.8	13.35	4.35333
A10104		-	0.19	-2.39237	3.39103e-09	1.02169e-07	yes	down	51.15	40.39	56.29	8.27	10.48	12.87	49.2767	10.54
